# Supplementary material for: Molecular insights into the distinct signaling duration for the peptide-induced PTH1R activation
Source: Nat Commun. 2022 Oct 21;13:6276. doi: 10.1038/s41467-022-34009-x (PMC9586930; doi:10.1038/s41467-022-34009-x)
Supplement: Supplementary file 4 — Supplementary Movie 1-3 [file 41467_2022_34009_MOESM4_ESM.zip]

Archive with 11 entries (9 files):
- Supplementary_flie/
- __MACOSX/._Supplementary_flie
- Supplementary_flie/.DS_Store
- __MACOSX/Supplementary_flie/._.DS_Store
- Supplementary_flie/Supplementary_Moive/
- Supplementary_flie/Supplementary_Moive/Supplementary_Moive.3_LAPTH_PTH1R_Gs.mp4
- __MACOSX/Supplementary_flie/Supplementary_Moive/._Supplementary_Moive.3_LAPTH_PTH1R_Gs.mp4
- Supplementary_flie/Supplementary_Moive/Supplementary_Moive.1_ABL_PTH1R_Gs.mp4
- __MACOSX/Supplementary_flie/Supplementary_Moive/._Supplementary_Moive.1_ABL_PTH1R_Gs.mp4
- Supplementary_flie/Supplementary_Moive/Supplementary_Moive.2_PTH_PTH1R_Gs.mp4
- __MACOSX/Supplementary_flie/Supplementary_Moive/._Supplementary_Moive.2_PTH_PTH1R_Gs.mp4
