# Supplementary material for: Molecular insights into the distinct signaling duration for the peptide-induced PTH1R activation
Source: Nat Commun. 2022 Oct 21;13:6276. doi: 10.1038/s41467-022-34009-x (PMC9586930; doi:10.1038/s41467-022-34009-x)
Supplement: Supplementary file 6 — Source Data [file 41467_2022_34009_MOESM6_ESM.zip]

Archive with 82 entries (80 files):
- source data/
- source data/.DS_Store
- __MACOSX/source data/._.DS_Store
- source data/source data-figure.docx
- __MACOSX/source data/._source data-figure.docx
- source data/biophysical analyses and purity assessment/
- source data/rawdata.xlsx
- __MACOSX/source data/._rawdata.xlsx
- source data/biophysical analyses and purity assessment/LAPTH(M8L)-MS.pdf
- __MACOSX/source data/biophysical analyses and purity assessment/._LAPTH(M8L)-MS.pdf
- source data/biophysical analyses and purity assessment/LAPTH(I5H;A1S)-MS.pdf
- __MACOSX/source data/biophysical analyses and purity assessment/._LAPTH(I5H;A1S)-MS.pdf
- source data/biophysical analyses and purity assessment/ABL-HPLC.pdf
- __MACOSX/source data/biophysical analyses and purity assessment/._ABL-HPLC.pdf
- source data/biophysical analyses and purity assessment/LAPTH(I5H;A3S)-HPLC.pdf
- __MACOSX/source data/biophysical analyses and purity assessment/._LAPTH(I5H;A3S)-HPLC.pdf
- source data/biophysical analyses and purity assessment/ABL-MS.pdf
- __MACOSX/source data/biophysical analyses and purity assessment/._ABL-MS.pdf
- source data/biophysical analyses and purity assessment/PTHrP(1-36)-HPLC.pdf
- __MACOSX/source data/biophysical analyses and purity assessment/._PTHrP(1-36)-HPLC.pdf
- source data/biophysical analyses and purity assessment/LA-PTH-HPLC.pdf
- __MACOSX/source data/biophysical analyses and purity assessment/._LA-PTH-HPLC.pdf
- source data/biophysical analyses and purity assessment/LAPTH(I5H;W14H)-MS.pdf
- __MACOSX/source data/biophysical analyses and purity assessment/._LAPTH(I5H;W14H)-MS.pdf
- source data/biophysical analyses and purity assessment/LAPTH(I5H;R11L)-HPLC.pdf
- __MACOSX/source data/biophysical analyses and purity assessment/._LAPTH(I5H;R11L)-HPLC.pdf
- source data/biophysical analyses and purity assessment/LAPTH(I5H)-MS.pdf
- __MACOSX/source data/biophysical analyses and purity assessment/._LAPTH(I5H)-MS.pdf
- source data/biophysical analyses and purity assessment/LAPTH(M8L)-HPLC.pdf
- __MACOSX/source data/biophysical analyses and purity assessment/._LAPTH(M8L)-HPLC.pdf
- source data/biophysical analyses and purity assessment/LA-PTH (I5H-PTH_CT)-MS.pdf
- __MACOSX/source data/biophysical analyses and purity assessment/._LA-PTH (I5H-PTH_CT)-MS.pdf
- source data/biophysical analyses and purity assessment/.DS_Store
- __MACOSX/source data/biophysical analyses and purity assessment/._.DS_Store
- source data/biophysical analyses and purity assessment/LAPTH(I5H;R11L)-MS.pdf
- __MACOSX/source data/biophysical analyses and purity assessment/._LAPTH(I5H;R11L)-MS.pdf
- source data/biophysical analyses and purity assessment/LAPTH(I5H)-HPLC.pdf
- __MACOSX/source data/biophysical analyses and purity assessment/._LAPTH(I5H)-HPLC.pdf
- source data/biophysical analyses and purity assessment/PTHrP(1-36)-MS.pdf
- __MACOSX/source data/biophysical analyses and purity assessment/._PTHrP(1-36)-MS.pdf
- source data/biophysical analyses and purity assessment/ABL(H5I)-HPLC.pdf
- __MACOSX/source data/biophysical analyses and purity assessment/._ABL(H5I)-HPLC.pdf
- source data/biophysical analyses and purity assessment/PTH-HPLC.pdf
- __MACOSX/source data/biophysical analyses and purity assessment/._PTH-HPLC.pdf
- source data/biophysical analyses and purity assessment/LAPTH(I5H;A1S)-HPLC.pdf
- __MACOSX/source data/biophysical analyses and purity assessment/._LAPTH(I5H;A1S)-HPLC.pdf
- source data/biophysical analyses and purity assessment/LAPTH(W14S)-HPLC.pdf
- __MACOSX/source data/biophysical analyses and purity assessment/._LAPTH(W14S)-HPLC.pdf
- source data/biophysical analyses and purity assessment/LA-PTH (I5H-PTH_NT)-MS.pdf
- __MACOSX/source data/biophysical analyses and purity assessment/._LA-PTH (I5H-PTH_NT)-MS.pdf
- source data/biophysical analyses and purity assessment/LA-PTH (I5H-PTHrP_CT)-MS.pdf
- __MACOSX/source data/biophysical analyses and purity assessment/._LA-PTH (I5H-PTHrP_CT)-MS.pdf
- source data/biophysical analyses and purity assessment/LAPTH(I5H;W14H)-HPLC.pdf
- __MACOSX/source data/biophysical analyses and purity assessment/._LAPTH(I5H;W14H)-HPLC.pdf
- source data/biophysical analyses and purity assessment/LA-PTH-MS.pdf
- __MACOSX/source data/biophysical analyses and purity assessment/._LA-PTH-MS.pdf
- source data/biophysical analyses and purity assessment/LA-PTH (I5H-PTH_CT)-HPLC.pdf
- __MACOSX/source data/biophysical analyses and purity assessment/._LA-PTH (I5H-PTH_CT)-HPLC.pdf
- source data/biophysical analyses and purity assessment/LA-PTH (I5H-PTH_NT)-HPLC.pdf
- __MACOSX/source data/biophysical analyses and purity assessment/._LA-PTH (I5H-PTH_NT)-HPLC.pdf
- source data/biophysical analyses and purity assessment/LAPTH(I5H;A12G)-HPLC.pdf
- __MACOSX/source data/biophysical analyses and purity assessment/._LAPTH(I5H;A12G)-HPLC.pdf
- source data/biophysical analyses and purity assessment/PTH(I5H)-HPLC.pdf
- __MACOSX/source data/biophysical analyses and purity assessment/._PTH(I5H)-HPLC.pdf
- source data/biophysical analyses and purity assessment/PTH(I5H)-MS.pdf
- __MACOSX/source data/biophysical analyses and purity assessment/._PTH(I5H)-MS.pdf
- source data/biophysical analyses and purity assessment/LAPTH(I5H;Q10N)-MS.pdf
- __MACOSX/source data/biophysical analyses and purity assessment/._LAPTH(I5H;Q10N)-MS.pdf
- source data/biophysical analyses and purity assessment/LAPTH(I5H;A3S)-MS.pdf
- __MACOSX/source data/biophysical analyses and purity assessment/._LAPTH(I5H;A3S)-MS.pdf
- source data/biophysical analyses and purity assessment/LA-PTH (I5H-PTHrP_CT)-HPLC.pdf
- __MACOSX/source data/biophysical analyses and purity assessment/._LA-PTH (I5H-PTHrP_CT)-HPLC.pdf
- source data/biophysical analyses and purity assessment/PTH-MS.pdf
- __MACOSX/source data/biophysical analyses and purity assessment/._PTH-MS.pdf
- source data/biophysical analyses and purity assessment/ABL(H5I)-MS.pdf
- __MACOSX/source data/biophysical analyses and purity assessment/._ABL(H5I)-MS.pdf
- source data/biophysical analyses and purity assessment/LAPTH(W14S)-MS.pdf
- __MACOSX/source data/biophysical analyses and purity assessment/._LAPTH(W14S)-MS.pdf
- source data/biophysical analyses and purity assessment/LAPTH(I5H;Q10N)-HPLC.pdf
- __MACOSX/source data/biophysical analyses and purity assessment/._LAPTH(I5H;Q10N)-HPLC.pdf
- source data/biophysical analyses and purity assessment/LAPTH(I5H;A12G)-MS.pdf
- __MACOSX/source data/biophysical analyses and purity assessment/._LAPTH(I5H;A12G)-MS.pdf
