# Supplementary material for: Molecular insights into the distinct signaling duration for the peptide-induced PTH1R activation
Source: Nat Commun. 2022 Oct 21;13:6276. doi: 10.1038/s41467-022-34009-x (PMC9586930; doi:10.1038/s41467-022-34009-x)
Supplement: Supplementary file 6 — Source Data [file 41467_2022_34009_MOESM6_ESM.zip › source data/rawdata.xlsx]

## Sheet: Figure 1b
Figure 1b
log[Agonist], M	LAPTH			ABL			PTH
-13	0.307272	-0.0682827	0.136565	-0.0341413	0.0682827	0.0341413	0.0341413	-0.0341413	0
-6	89.8259	79.7883	90.099	108.348	118.812	99.4708	107.733	96.5688	95.6982
-7	91.1574	94.8788	102.373	115.995	117.31	109.133	108.518	111.83	111.693
-8	83.1342	101.724	91.7037	98.5831	99.2318	96.4322	91.3281	97.4223	86.3776
-9	54.3701	49.8976	54.3701	83.7146	64.6808	70.3995	83.2366	67.1048	51.4681
-10	8.46705	8.94503	7.27211	17.7876	12.564	13.7248	19.9385	11.2325	14.4759
-11	1.3998	1.09252	1.3998	1.33151	0.546262	0.614544	0.75111	0.853534	0.614544
-12	-0.102424	0.136565	-0.0682827	0.307272	-0.0341413	0.170707	-0.0341413	0.136565	0.136565

## Sheet: Figure 1c
Figure 1c
log[Agonist], M	LAPTH			ABL			PTH
-5	123.356	123.921	121.045	99.643	90.0901	97.9198	100.795	97.6131	101.687
-6	118.05	119.542	118.197	109.394	107.662	106.82	105.629	106.529	105.453
-7	119.312	117.483	118.997	105.204	99.2428	94.996	104.439	100.549	101.069
-8	38.9665	43.4565	35.2376	60.6847	67.0993	58.7049	59.1328	66.1823	58.78
-9	3.48663	3.07475	2.28148	1.84627	2.40735	0.787216	8.06315	9.2478	7.54988
-10	0.327113	0.193247	0.18323	-0.52581	-0.403326	-0.447437	0.0762711	0.472018	0.298629
-11	0.19895	0.173158	0.557318	-0.687409	3.71229	-0.424344	0.241616	0.371597	0.0708823
-12	0.519655	0.802332	0.405193	-0.331072	2.79227	-0.47775	0.425928	-0.145616	-0.092496

## Sheet: Figure 1d
Figure 1d
minutes	LA-PTH			ABL			PTH
0	-0.522626	-0.073132	0.595758	-0.344952	-0.530411	0.767797	-0.207533	0.169022	0.0406508
0.448267	3.69941	5.06395	5.00508	4.27667	3.89091	5.93837	3.79764	5.22684	5.54349
0.881283	8.42713	11.5763	12.8712	9.16535	10.0889	13.1824	9.8482	12.4713	11.5299
1.31467	15.8224	20.2638	20.8257	14.9183	16.6616	21.6726	16.04	20.3704	19.2236
1.74763	22.134	28.2236	29.0102	21.7209	23.4085	29.8402	22.8779	29.0097	27.6404
2.18072	29.5346	36.9968	39.3192	28.1377	30.7638	39.0946	31.2091	38.0642	36.3782
2.61605	36.0095	45.5934	46.3933	33.3788	37.9633	47.4588	39.074	46.5923	44.4143
3.04898	42.8509	52.1538	53.9143	39.3357	44.3505	56.4535	45.775	55.865	52.4032
3.48208	49.81	60.7531	61.628	44.3134	51.3385	64.1277	52.7541	62.7756	60.7516
3.91557	54.9872	66.3263	69.2694	49.1242	56.7057	70.1218	58.5693	70.3452	65.9421
4.34888	60.5524	72.6379	73.4406	53.4528	62.607	75.4741	65.3644	77.9918	71.599
4.78172	64.9617	77.6198	79.0405	59.1723	67.2138	82.8664	70.0756	83.0154	77.3586
5.2148	69.1196	80.9589	82.69	62.1953	71.4311	87.4881	73.4561	89.9689	82.7758
5.64783	72.6165	86.6525	88.1696	66.9801	75.3405	91.1601	78.7193	93.4392	84.7185
6.08102	74.6553	89.9461	88.9829	70.7783	78.6046	94.4984	80.5807	98.8436	89.2628
6.51398	77.7911	92.8571	93.7722	73.9348	82.7885	98.89	86.4344	101.475	92.2025
6.94782	80.2499	95.316	95.8484	76.1046	84.1016	101.498	90.2855	103.482	94.449
7.38072	83.7683	97.3387	98.021	77.0468	87.1839	104.001	88.9719	105.489	97.0678
7.81365	84.4773	99.1929	98.0745	78.408	88.0148	106.442	90.5594	111.146	98.8008
8.24675	86.2833	100.161	101.205	80.3108	90.767	106.568	93.7772	111.484	99.494
8.67992	87.2385	102.377	100.779	79.9918	91.0637	109.098	96.2804	113.456	102.515
9.11288	87.9956	103.656	104.391	81.6981	94.9249	110.548	95.9938	112.216	103.431
9.54612	89.6679	104.124	103.934	81.7685	93.1408	112.106	96.6912	114.518	102.823
9.97905	89.197	106.588	104.215	84.5393	93.2744	109.205	98.9677	112.451	102.541
10.4125	wash out
10.8455
11.2784
11.7117	85.0686	101.943	103.765	50.7822	60.0662	76.5423	79.1729	94.2779	83.0411
12.1448	82.8719	100.359	100.485	49.9847	59.1575	73.3042	76.1219	94.265	81.7189
12.5779	82.0613	98.8986	99.8243	49.4061	58.2598	71.0157	75.3517	91.351	78.5695
13.0111	82.3021	97.6036	99.7761	47.8074	55.5484	69.4764	73.7342	88.6552	77.7308
13.4441	80.9536	95.7815	97.6196	47.0508	54.4691	66.561	72.198	87.0762	76.3829
13.877	79.969	94.3608	96.6618	45.3334	53.3304	67.3325	71.9841	85.2234	75.51
14.3098	79.2171	92.9615	94.7782	44.4098	52.2213	65.5224	68.8818	84.1194	75.1976
14.7428	77.6412	92.8973	94.3474	43.4454	52.5848	64.3132	69.5707	81.8729	72.151
15.1758	76.3596	90.9227	92.7127	44.2244	51.0566	63.6789	68.8219	83.9996	70.6918
15.6091	75.6024	90.615	91.6184	40.901	48.9869	61.6982	66.34	82.0056	69.1171
16.042	76.4158	91.1047	92.0732	41.2422	48.7718	59.8251	66.3186	78.6765	69.3439
16.4752	74.4065	89.6679	89.9354	40.9232	48.6123	59.8399	66.7251	80.3068	67.9276
16.9081	75.2145	89.3896	88.8679	39.4395	46.0901	58.4898	64.5856	77.1018	66.3015
17.3411	73.5503	88.8492	88.6565	39.9477	44.688	56.7168	64.3503	77.1489	65.818
17.7741	73.6493	87.8565	89.1033	39.0501	45.7674	57.4512	63.3747	76.5327	65.8522
18.2072	71.9369	87.1528	88.2445	38.4269	44.8253	56.8096	61.9968	76.1904	64.2262
18.6403	73.0152	86.9709	84.9455	36.8246	43.9944	55.0403	62.6387	73.807	63.1179
19.0733	71.2493	85.8365	86.4171	37.4922	42.6628	53.8126	62.4932	74.1322	62.5017
19.5067	70.3985	84.2338	85.882	36.7393	43.5975	54.7621	59.9258	72.964	61.6759
19.9398	70.3771	86.5348	85.9221	36.0049	41.4054	52.9854	60.1739	71.6674	60.1226
20.373	71.5169	84.0305	83.4017	36.3387	41.079	51.4535	60.8629	69.9259	60.803
20.806	70.5858	85.2318	84.8599	35.2148	40.6524	51.3534	60.1269	72.0098	61.3378
21.2393	69.9624	82.5241	83.0271	34.9477	40.0664	52.1434	58.7405	70.0885	59.7589
21.6726	69.9864	82.9843	82.1228	34.0167	39.0315	52.3474	58.9758	70.1869	58.411
22.1057	68.6781	82.9308	81.9248	33.9426	39.0464	49.7473	58.7961	71.7316	59.4422
22.5389	70.4707	83.3402	81.2265	33.1488	37.8669	49.4357	57.6151	68.1372	58.1542
22.9719	69.8446	81.6412	82.5134	33.4826	38.1784	48.5901	58.3468	66.9134	57.6194
23.4047	69.1222	80.7743	79.9743	32.4923	37.4997	47.5033	56.5667	68.5138	57.675
23.838	68.0333	81.494	80.8813	32.8558	36.0086	49.2725	57.4182	66.4727	56.5582
24.2709	68.6166	82.4706	81.1168	31.769	36.0865	46.984	57.2514	66.9648	56.357
24.7038	67.5115	80.1134	80.1402	32.6926	36.5056	47.0693	56.6266	67.106	56.9176
25.137	66.9657	80.0894	79.3375	31.1125	35.9344	47.0953	56.5624	65.4115	55.8179
25.57	68.0493	81.2613	79.6961	31.3053	35.7712	46.9617	56.2971	66.0876	55.8607
26.0028	66.4253	79.3777	79.4312	30.5376	35.5301	45.5522	55.3472	66.0576	54.6797
26.4358	66.6821	78.9041	78.6178	30.3076	35.0776	46.0122	55.1675	64.7996	54.6283
26.8687	66.3156	80.4051	79.5355	29.5472	34.2616	44.5396	54.6583	66.5283	55.9805
27.3018	66.5029	80.1215	78.864	30.2594	33.95	43.5641	55.1803	67.1873	55.2916
27.7347	65.3657	78.3048	77.9141	30.4077	33.5568	45.096	53.6056	65.1804	54.2304
28.1677	66.8079	78.888	79.1449	28.3491	33.4938	43.7422	54.7909	63.5715	54.2004
28.6006	66.0748	79.9984	78.4733	30.1184	31.9025	43.5233	54.9749	64.3332	54.2047
29.0339	66.2219	77.8847	77.8098	28.3714	32.7816	44.2911	54.0464	63.1607	54.4486
29.467	65.3149	77.8686	78.5135	28.8239	33.9129	42.5033	53.704	66.0705	53.6698
29.9	64.6781	79.0994	77.6011	29.6882	33.3788	43.8052	53.5457	63.8539	54.0079
30.333	64.3945	78.7034	77.0044	27.8002	31.5613	42.9558	53.8281	62.72	53.6227
30.7659	64.4748	77.1784	77.569	28.8054	31.0346	42.2363	52.9295	61.9155	53.2034
31.1991	64.943	78.0479	78.8506	28.2119	31.1459	41.1309	52.844	62.9125	51.7571
31.6321	64.0815	79.1369	76.4881	27.6296	30.5784	40.9788	53.7254	62.091	52.9937
32.0651	64.0226	77.7349	76.7583	26.5317	30.5413	40.5486	52.7883	63.3276	52.1294
32.4982	65.141	76.967	77.3763	26.6874	30.9159	40.5783	52.2577	64.8381	54.1619
32.9312	65.3096	78.3663	77.8151	26.8098	30.2705	38.6829	54.3459	64.0208	53.3275
33.3641	63.5276	77.6974	77.3897	26.157	30.0591	39.8105	52.3091	64.9151	53.2933
33.7972	64.5417	77.7964	76.3302	26.5947	29.1874	39.9143	51.894	61.9497	54.2346
34.2304	64.3383	77.2506	76.5737	26.4093	30.0702	40.4707	52.7798	61.7572	52.4717
34.6636	63.64	76.6539	76.4747	26.6986	28.7794	39.0464	51.7314	62.2279	52.6899
35.0964	63.6427	77.2693	76.9697	25.5302	28.835	39.8661	51.7015	63.5972	53.4002
35.5296	62.7143	77.4834	76.7476	25.7601	28.2935	38.9388	52.5359	61.6331	53.0579
35.9629	63.4741	77.7295	77.66	24.2134	28.7572	39.076	52.1379	63.8154	53.9522
36.3959	63.1317	76.1937	76.785	25.3892	27.9931	38.6384	53.0622	61.9711	51.9753
36.8287	62.7972	78.072	75.8754	25.1481	28.2156	38.2526	52.4032	60.9955	52.369
37.2614	63.1959	76.472	76.0305	24.2654	27.1177	38.4826	51.4961	61.1924	51.5303
37.6944	63.3136	76.9081	75.1235	24.0651	27.1548	38.3194	50.9826	61.9283	53.1734
38.1274	63.0327	75.9422	75.2546	24.2839	27.5888	37.6703	50.2808	60.9313	52.3818
38.5604	63.0701	76.4586	76.1911	24.5658	27.5072	37.47	51.265	60.6318	52.4332
38.9933	62.3343	78.781	75.9984	24.6548	26.9137	36.8617	52.2278	62.5531	51.894
39.4264	62.436	75.9155	76.4105	23.824	26.4389	36.9396	51.6715	61.693	52.9894
39.8592	61.4701	75.6372	75.0031	23.1637	26.4686	36.5538	51.9881	61.9754	52.7327
40.2921	60.9591	76.876	75.8299	22.893	24.8625	36.0976	51.1794	59.3139	52.4118
40.7254	62.1256	76.1804	75.3509	22.8447	25.8195	35.4856	51.5089	59.7118	51.6458
41.1585	60.9725	75.5543	74.6553	22.8336	25.3113	34.8958	49.6347	61.218	52.0694
41.5916	62.2942	76.0707	73.8687	22.3143	24.028	35.289	49.7973	61.3378	51.2479
42.0244	60.531	76.1269	74.6901	22.7186	25.315	35.2482	50.5461	61.8299	52.185
42.4574	60.7932	76.2098	75.755	21.847	24.2171	34.792	50.897	60.4906	51.5303
42.8908	60.523	75.4152	74.5617	22.6333	24.729	34.7994	49.9	60.4392	51.6159
43.324	60.8467	74.3958	75.5142	21.8396	23.6459	34.1391	51.5859	59.7888	51.2008
43.7569	61.2507	75.6533	75.1476	22.0102	23.9427	33.6199	50.3578	59.1299	50.2295
44.1898	59.8594	75.0031	75.0673	21.7728	24.3507	34.1762	49.8358	60.7858	51.7057
44.623	60.4213	73.85	74.1683	21.6281	23.6719	32.8595	50.3022	60.5077	51.1109
45.0561	60.3009	73.866	74.7837	20.6044	22.9857	33.5716	49.6646	60.4778	52.0395
45.4891	60.2126	74.6687	74.1416	21.7283	22.3143	32.1251	50.6916	61.3849	52.2363
45.9224	60.4695	75.4794	74.1095	21.2832	22.7965	32.4441	50.0326	62.1209	50.0412
46.3553	58.5618	74.2513	74.278	20.5822	21.6578	31.2979	49.1255	62.031	51.2778
46.7883	59.8193	74.1683	73.2025	20.0629	23.0117	33.3268	49.9599	61.1324	52.4289
47.2215	59.5758	74.0533	72.5657	19.9256	22.5035	31.6688	50.5589	61.171	52.8054
47.6547	59.4474	72.9376	74.4627	20.1593	21.5762	30.9493	49.7459	61.8428	52.4888
48.0877	58.9578	72.8439	72.0868	20.2891	21.2535	30.0776	49.0228	60.3109	50.6488
48.5208	59.533	74.6285	72.4854	19.6289	21.2572	30.1963	49.1255	60.3408	50.6531
48.9537	59.9558	73.3817	72.1617	19.7698	20.801	30.3373	48.9971	60.4949	50.375
49.3867	59.1906	73.6413	73.9195	19.6215	20.9827	30.5784	49.2966	60.435	51.5774
49.8197	58.9203	73.8794	72.3543	19.4954	20.8455	29.4767	49.1426	60.1397	52.476
50.2529	57.9812	73.1811	73.553	19.4063	21.0161	29.5954	49.3993	59.1555	51.6544
50.6858	58.511	72.8761	72.1296	18.9167	20.8678	28.6125	48.5564	60.5377	50.7258
51.1189	58.0213	71.8995	72.5657	19.1875	20.597	28.4975	48.9115	60.0327	53.2847
51.5517	57.307	72.6112	72.4988	18.7424	20.2928	29.5472	48.8388	59.9258	51.3762
51.9847	59.1531	74.4948	71.9503	18.1489	20.1371	28.4233	49.0014	59.6134	51.8726
52.418	58.5939	73.7376	71.4393	17.9449	19.2765	28.5272	48.7746	60.3494	50.268
52.8511	58.8534	72.2393	71.8834	18.0599	19.2098	27.4886	49.532	59.6305	51.0639
53.2843	56.9698	72.0894	72.2473	18.008	19.5658	27.3514	49.4464	58.6977	50.3578
53.7172	58.1685	71.6025	71.1503	17.511	18.9204	27.7075	48.3595	58.3382	50.3664
54.1503	57.9143	72.2607	72.0359	17.9635	18.1489	26.9322	48.6676	58.4238	50.7301
54.5834	57.3845	71.9958	72.7048	17.4257	18.4123	27.8187	47.4524	58.5137	50.8499
55.0163	55.8327	71.0326	72.06	16.9546	18.5829	27.114	47.8204	60.0884	50.9826
55.4494	56.0575	72.4373	72.0252	17.485	18.1489	26.6429	47.4738	59.853	49.977
55.8827	56.7986	71.8674	70.7757	17.2587	17.8411	26.1719	47.5294	58.6164	51.0254
56.3159	56.4535	70.4038	71.0272	16.784	18.3715	26.7542	47.2769	59.4508	49.0356
56.749	56.3678	70.1256	70.6607	16.1757	17.1104	25.6934	47.3925	58.9459	49.7374
57.1821	55.8327	70.3985	70.4038	16.4205	16.6727	25.2557	48.4537	57.4225	49.8315
57.6152	56.3812	71.0834	70.8908	16.3055	16.172	25.3633	47.5465	58.4966	51.7656
58.0481	54.4575	69.9624	70.1363	15.4598	16.2276	25.3076	46.5324	57.6707	48.8131
58.4813	55.9023	70.2112	69.6038	16.0125	16.5688	24.8625	47.247	58.6506	50.5632
58.9143	56.1137	68.9885	70.0078	15.0926	16.0458	24.8662	46.8704	57.8034	50.0711
59.3475	55.1772	69.4433	69.3577	15.3188	16.0125	23.8722	47.1742	58.6634	49.763
59.7807	53.925	69.3577	68.8119	15.0926	16.3055	23.7424	47.4353	59.0186	52.1935
60.2139	54.6127	69.6012	68.844	14.8329	15.7936	23.4382	47.8075	58.5993	50.0455
60.6467	55.0087	69.5262	68.7905	15.3782	15.445	23.6793	46.5067	57.5637	50.0711
61.08	53.2428	68.4025	68.3651	15.5674	15.4338	23.7572	46.4767	58.3767	49.6304
61.5134	54.321	67.8406	69.0045	14.6883	15.1927	22.548	45.2872	57.8034	51.449
61.9463	54.5538	67.3992	68.2687	14.488	15.5711	23.3603	47.6107	56.7935	49.763
62.3795	53.6628	69.5744	68.5978	14.1393	14.9405	22.6852	46.986	57.8889	50.0198
62.8128	53.7271	69.4915	67.8835	13.8945	15.4746	22.255	47.1742	57.7306	49.2068
63.2456	53.8421	68.9965	68.5443	14.1393	14.6735	21.8247	47.0715	60.2424	50.2637
63.6788	53.1224	68.2928	69.3176	13.8203	14.9999	22.344	46.1387	56.9304	50.0241
64.1118	53.2348	67.953	68.4908	14.0577	14.0132	22.4701	46.8918	57.6151	49.4293
64.5447	53.3766	68.3276	68.1804	13.5793	13.7128	21.4909	46.3056	58.197	50.3236
64.9779	52.2689	68.448	68.2928	14.4435	14.08	22.5146	46.5923	58.2612	49.3865
65.4108	53.1705	68.2821	67.6427	12.4925	13.4198	20.7862	45.7793	57.6194	50.6231
65.844	54.008	68.4881	67.8808	12.2922	13.8241	20.6007	46.7677	57.5423	49.3993
66.2775	52.8361	68.6781	68.539	13.4643	13.5014	20.3077	45.8092	58.0216	49.8315
66.7105	52.82	68.662	67.6052	13.3456	13.4568	19.729	46.3612	57.7477	48.3595
67.1436	52.4294	69.2533	68.1938	13.2417	13.6349	21.1311	46.0232	56.3998	49.2838
67.5767	52.0281	67.1236	67.64	12.7076	13.2825	20.8826	45.8477	57.6621	49.1511
68.0096	52.2341	67.5784	67.4259	12.8226	13.0934	19.9442	45.4241	57.7178	49.7716
68.4424	52.218	67.5517	67.7764	12.3404	13.8649	20.0777	46.0317	58.4409	50.054
68.8757	52.2689	66.6821	66.7972	12.307	12.6334	18.9538	47.2127	56.9176	51.2564
69.3088	52.8441	67.458	68.3276	11.2833	12.9116	19.3396	47.0758	56.3356	50.007
69.7419	50.9712	68.1162	68.0895	12.5592	12.4554	19.7921	46.0061	58.7105	49.9727
70.1749	50.5405	68.5925	67.8728	11.695	13.0266	19.0243	46.2072	56.5025	50.7729
70.6081	51.3083	66.6821	66.8507	11.1572	12.3515	18.7239	46.4511	56.9176	50.2808
71.0411	50.3532	66.3263	67.7229	11.606	12.7521	18.3641	45.6124	56.2715	49.5662
71.4739	50.6528	67.5891	66.7838	11.7803	12.0251	19.0169	45.7964	56.3399	48.9158
71.9068	51.3351	67.0995	66.2995	11.2684	11.8916	17.5555	45.7279	56.3485	49.9513
72.3401	51.2308	66.5082	65.1704	11.1757	11.9621	18.4902	45.1674	57.1358	50.345
72.773	50.4522	66.1791	66.6661	10.4598	11.3426	18.1081	44.8892	56.0276	50.4177
73.2062	51.5063	66.9443	66.2193	11.2202	10.8641	17.715	44.4998	57.7178	50.0112
73.6393	50.2462	67.0032	64.9484	11.4242	10.6787	16.8062	44.3543	56.1089	49.9856
74.0723	50.5084	66.0694	67.137	10.2336	10.7158	16.9175	45.2743	56.6223	50.1653
74.5054	50.1338	65.355	65.6627	10.5637	11.0756	16.7543	46.7891	56.0832	50.1524
74.9384	50.6555	65.5985	65.7698	9.8738	10.2521	16.7024	44.9063	55.4071	49.5106
75.3714	50.8562	65.5798	65.7617	10.33	10.5748	16.58	45.5182	56.3528	50.9098
75.8043	49.4248	65.7082	64.5122	9.81816	9.88492	16.3055	44.1832	56.7422	48.9586
76.2374	49.9144	65.1731	64.5952	10.8901	10.1557	16.3834	44.2987	56.7293	49.2025
76.6704	49.5639	65.2534	64.9002	9.75881	10.7529	16.5614	44.2688	55.4242	49.3694
77.1034	49.7244	66.0159	65.9196	9.49175	10.126	15.6045	45.009	56.7507	49.7288
77.5365	49.2107	64.8734	64.0092	9.85896	10.3337	16.554	44.8721	56.3699	50.2808
77.9695	49.711	64.6219	65.8848	9.43611	10.1038	15.4709	43.8708	56.541	50.1268
78.4026	50.6662	64.3704	63.9985	9.62157	9.90347	15.5154	45.4541	57.1572	50.7772
78.8358	49.4916	65.6226	64.3223	9.20615	10.3968	15.4858	44.196	56.6095	49.8187
79.2692	48.6863	65.042	64.7129	9.46579	9.59561	15.623	44.3158	55.3429	49.2367
79.7021	49.5398	64.2286	64.4989	8.99101	9.44353	15.33	44.042	57.9103	49.0399
80.135	50.0455	65.2025	63.6347	9.22469	9.18018	14.5473	44.9449	57.384	50.2936
80.5681	48.8388	63.7604	65.644	8.80185	9.40273	15.2669	44.0634	57.461	50.1995
81.001	48.7024	64.8949	64.1163	9.18389	8.76105	14.5511	44.333	56.8919	48.7147
81.4342	49.4595	64.654	63.5143	8.64977	9.16905	14.054	43.7424	55.9035	50.452
81.8675	50.0803	64.2821	64.8173	8.45319	8.8241	14.9257	44.7138	55.9035	49.9428
82.3008	47.9425	64.3678	65.1009	9.24695	9.39531	13.7907	44.671	56.9989	49.8401
82.7339	47.9184	63.3965	64.6139	9.00214	9.00214	13.9094	45.5824	55.3472	49.4036
83.167	48.3706	65.3845	63.3591	8.74621	8.07114	14.1801	44.9748	56.0019	49.4079
83.5999	47.5626	63.327	63.4126	7.94874	9.03182	13.531	44.4998	56.3656	49.8486
84.0328	48.6863	64.6166	64.4025	7.73732	8.68686	13.3864	44.333	57.1572	51.0853

## Sheet: Figure 3d
Figure 3d
		PTH			ABL			LA-PTH
	Mutations of PTH1R	ΔpEC50 (from the WT)
	WT	0	0	0	0	0	0	0	0	0
	L1741.26A	-0.41	-0.706	-0.481	-0.37	-0.52	-0.682	-0.262	-0.161	-0.17
	T1781.30A	-0.148	-0.301	-0.188	-0.829	-0.74	-0.62	-0.079	0	-0.07
	E1801.32A	-0.151	-0.207	0.036	-0.513	-0.61	-0.513	-0.03	0.025	0.095
	Y1911.43A	-0.995	-0.805	-0.706	-2.59	-2.509	-2.365	-0.163	-0.013	-0.095
	L2442.71A	-0.566	-0.398	-0.464	-2.593	-2.562	-2.458	-0.382	-0.346	-0.43
	V2853.33A	-0.181	-0.072	-0.211	-1.921	-2.009	-2.246	-0.326	-0.5	-0.433
	K3605.36A	0.02	-0.139	-0.31	-1.039	-1.216	-1.137	0.012	0.001	-0.25
	I3635.39A	-0.207	-0.352	-0.276	-0.54	-0.46	-0.722	-0.24	-0.23	0.32
	F4246.56A	-1.332	-1.492	-1.466	-1.943	-2.006	-2.077	-1.04	-1.083	-1.36
	T430ECL3A	0.303	0.384	0.286	-0.76	-0.775	-0.865	-1.056	-1.067	-1.166
	L4367.34A	0.137	0.015	0.016	-0.45	-0.73	-0.7	0.088	-0.137	0.085
	Q4407.38A	-0.177	-0.116	-0.201	-1.026	-0.991	-1.125	-0.045	-0.009	0.015

## Sheet: Figure 4b
Figure 4b
minutes	PTH			PTH-I5H			ABL			ABL-H5I
0	-0.207533	0.169022	0.0406508	-0.673115	0.069088	-0.452033	-0.344952	-0.530411	0.107566	0.268486	-0.00213952	-0.268486
0.448267	3.79764	5.22684	5.54349	5.32767	5.76984	4.45124	4.27667	3.89091	5.45618	5.62724	4.19132	5.02452
0.881283	9.8482	12.4713	11.5299	12.2957	14.2381	11.5693	9.16535	10.0889	12.9524	12.5969	9.8482	11.8189
1.31467	16.04	20.3704	19.2236	20.8666	22.1615	18.3833	14.9183	16.6616	20.8715	20.3666	15.4537	20.3556
1.74763	22.8779	29.0097	27.6404	29.0663	30.835	26.7884	21.7209	23.4085	29.4471	29.1334	22.5527	30.3225
2.18072	31.2091	38.0642	36.3782	37.8227	40.9534	34.8421	28.1377	30.7638	39.8958	37.0949	28.3636	38.4318
2.61605	39.074	46.5923	44.4143	45.3672	49.2361	42.8997	33.3788	37.9633	48.4788	47.2754	36.4253	46.5631
3.04898	45.775	55.865	52.4032	54.0012	59.1927	50.6652	39.3357	44.3505	55.7005	55.6642	42.2961	54.0643
3.48208	52.7541	62.7756	60.7516	61.5732	66.3383	57.5306	44.3134	51.3385	63.6493	61.9764	47.2127	63.0558
3.91557	58.5693	70.3452	65.9421	67.7161	73.1484	62.0983	49.1242	56.7057	70.5001	69.1817	54.1619	68.6885
4.34888	65.3644	77.9918	71.599	72.3668	78.1228	66.591	53.4528	62.607	77.6773	75.05	59.3609	74.6445
4.78172	70.0756	83.0154	77.3586	76.8831	83.3853	72.805	59.1723	67.2138	83.5118	81.4334	63.456	80.3101
5.2148	73.4561	89.9689	82.7758	78.1899	86.0067	76.291	62.1953	71.4311	88.0407	85.9812	66.5112	82.5895
5.64783	78.7193	93.4392	84.7185	84.2696	89.8441	81.5061	66.9801	75.3405	92.807	88.7866	70.8373	86.3812
6.08102	80.5807	98.8436	89.2628	86.5278	92.8405	81.6443	70.7783	78.6046	96.8092	91.7345	73.5245	90.4085
6.51398	86.4344	101.475	92.2025	89.8598	97.1555	83.4208	73.9348	82.7885	99.2016	94.2221	76.3187	92.2386
6.94782	90.2855	103.482	94.449	89.5874	98.9755	85.5961	76.1046	84.1016	101.524	97.5809	76.9135	94.2385
7.38072	88.9719	105.489	97.0678	93.4129	99.4177	85.1816	77.0468	87.1839	104.969	98.1507	80.1228	94.4577
7.81365	90.5594	111.146	98.8008	92.9037	101.486	87.7161	78.408	88.0148	105.848	100.085	83.4091	97.1042
8.24675	93.7772	111.484	99.494	93.7683	100.638	88.9676	80.3108	90.767	109.316	102.951	85.1678	97.0494
8.67992	96.2804	113.456	102.515	93.5195	100.784	87.6332	79.9918	91.0637	107.974	101.055	85.784	95.6631
9.11288	95.9938	112.216	103.431	94.1117	101.092	87.3214	81.6981	94.9249	110.37	99.3836	85.1977	96.9234
9.54612	96.6912	114.518	102.823	94.1196	99.2953	87.1792	81.7685	93.1408	112.844	102.216	85.5572	96.5289
9.97905	98.9677	112.451	102.541	94.8579	98.9716	87.12	84.5393	93.2744	112.981	102.025	86.0407	95.7179
10.4125	wash out
10.8455
11.2784
11.7117	79.1729	94.2779	83.0411	37.8938	36.0896	22.8405	50.7822	60.0662	81.3346	90.7263	62.5274	70.6063
12.1448	76.1219	94.265	81.7189	36.0501	35.6238	21.7509	49.9847	59.1575	78.8235	89.4058	62.3049	68.5406
12.5779	75.3517	91.351	78.5695	34.8105	32.7537	20.0296	49.4061	58.2598	76.9652	87.6743	60.5505	68.1516
13.0111	73.7342	88.6552	77.7308	34.2104	30.9021	19.1334	47.8074	55.5484	77.0913	85.2031	60.619	65.9872
13.4441	72.198	87.0762	76.3829	31.2771	30.9455	17.5898	47.0508	54.4691	75.1291	81.5704	59.8487	62.0695
13.877	71.9841	85.2234	75.51	30.9258	29.4335	16.6384	45.3334	53.3304	74.9585	80.8087	59.8616	64.1297
14.3098	68.8818	84.1194	75.1976	29.8046	27.503	16.3581	44.4098	52.2213	71.9578	81.1813	57.4182	61.801
14.7428	69.5707	81.8729	72.151	29.315	26.2396	14.621	43.4454	52.5848	71.6759	79.9923	56.4811	59.5326
15.1758	68.8219	83.9996	70.6918	27.9372	24.7276	14.2183	44.2244	51.0566	67.9037	79.3129	56.8149	57.7957
15.6091	66.34	82.0056	69.1171	26.8042	23.6893	13.709	40.901	48.9869	67.7739	75.7623	56.2372	56.245
16.042	66.3186	78.6765	69.3439	24.8539	23.5314	13.3143	41.2422	48.7718	66.7353	75.9486	55.7323	59.6586
16.4752	66.7251	80.3068	67.9276	24.163	21.6246	12.1141	40.9232	48.6123	65.8488	76.7486	54.8337	55.5382
16.9081	64.5856	77.1018	66.3015	24.8066	21.1232	11.8812	39.4395	46.0901	63.6493	75.3897	54.6112	55.7848
17.3411	64.3503	77.1489	65.818	23.5867	20.6455	10.7758	39.9477	44.688	64.0091	73.7952	54.4101	54.7601
17.7741	63.3747	76.5327	65.8522	22.876	19.9507	10.8034	39.0501	45.7674	63.5417	72.5186	52.998	54.2451
18.2072	61.9968	76.1904	64.2262	21.0047	19.7256	10.2902	38.4269	44.8253	62.2657	70.7378	51.5346	53.8232
18.6403	62.6387	73.807	63.1179	21.8654	18.4702	9.21634	36.8246	43.9944	62.0135	69.8447	51.7742	51.9657
19.0733	62.4932	74.1322	62.5017	20.531	18.1149	9.28741	37.4922	42.6628	60.1181	69.62	53.0451	52.7164
19.5067	59.9258	72.964	61.6759	20.1244	15.8567	8.66759	36.7393	43.5975	58.8273	68.831	50.3835	51.1493
19.9398	60.1739	71.6674	60.1226	18.9874	16.5713	7.72009	36.0049	41.4054	59.2205	67.5708	50.6231	50.6671
20.373	60.8629	69.9259	60.803	18.7268	16.0896	7.32531	36.3387	41.079	58.3748	66.6941	50.2295	50.7274
20.806	60.1269	72.0098	61.3378	18.8887	15.8014	7.23845	35.2148	40.6524	57.4142	67.2365	52.1122	49.8507
21.2393	58.7405	70.0885	59.7589	17.6332	14.8223	7.24635	34.9477	40.0664	57.2287	64.8256	50.9269	49.1165
21.6726	58.9758	70.1869	58.411	18.407	14.6763	6.65022	34.0167	39.0315	56.6909	67.642	49.7844	49.8178
22.1057	58.7961	71.7316	59.4422	16.2159	14.0288	6.65811	33.9426	39.0464	55.3593	66.19	50.1097	49.3028
22.5389	57.6151	68.1372	58.1542	16.3936	13.3656	6.16068	33.1488	37.8669	54.751	65.8886	49.455	49.4233
22.9719	58.3468	66.9134	57.6194	15.833	13.8906	5.69088	33.4826	38.1784	53.6234	62.3764	48.9757	48.7713
23.4047	56.5667	68.5138	57.675	15.8054	12.8997	5.25266	32.4923	37.4997	53.6345	64.7215	48.9201	48.2507
23.838	57.4182	66.4727	56.5582	15.6475	12.2996	5.34741	32.8558	36.0086	53.0559	64.2065	49.348	47.5987
24.2709	57.2514	66.9648	56.357	15.1224	11.8851	5.01184	31.769	36.0865	52.0173	64.9242	49.0527	47.0562
24.7038	56.6266	67.106	56.9176	15.229	12.1496	5.22108	32.6926	36.5056	53.093	64.5133	47.5294	46.0426
25.137	56.5624	65.4115	55.8179	14.1907	11.6285	4.55784	31.1125	35.9344	51.1679	63.5709	47.7733	45.6974
25.57	56.2971	66.0876	55.8607	13.6854	11.9522	4.6289	31.3053	35.7712	50.8193	62.5188	48.0472	46.1576
26.0028	55.3472	66.0576	54.6797	14.3683	11.3324	4.32491	30.5376	35.5301	50.0589	61.6038	48.2739	47.1494
26.4358	55.1675	64.7996	54.6283	13.7327	10.377	4.05645	30.3076	35.0776	49.4395	61.9106	46.511	46.6015
26.8687	54.6583	66.5283	55.9805	12.7181	11.21	3.00237	29.5472	34.2616	50.2926	61.6093	47.2684	45.2097
27.3018	55.1803	67.1873	55.2916	12.4181	10.3889	3.65772	30.2594	33.95	50.1813	61.5161	47.2855	43.9933
27.7347	53.6056	65.1804	54.2304	12.5089	10.4126	3.9775	30.4077	33.5568	49.0945	60.2449	47.0373	45.1933
28.1677	54.7909	63.5715	54.2004	12.8366	9.59534	3.84722	28.3491	33.4938	48.6754	61.1435	48.1242	44.9905
28.6006	54.9749	64.3332	54.2047	12.5642	10.0651	3.5985	30.1184	31.9025	48.3452	59.4997	46.5409	45.2371
29.0339	54.0464	63.1607	54.4486	12.5918	9.76115	3.47612	28.3714	32.7816	48.9276	60.6066	45.8349	44.7275
29.467	53.704	66.0705	53.6698	11.8575	9.07817	2.52073	28.8239	33.9129	47.5997	61.7024	45.8948	45.7357
29.9	53.5457	63.8539	54.0079	11.5653	9.26767	2.83261	29.6882	33.3788	48.3527	59.6751	46.3612	45.3905
30.333	53.8281	62.72	53.6227	11.7469	8.36755	3.5985	27.8002	31.5613	47.1694	58.4806	46.1901	43.3248
30.7659	52.9295	61.9155	53.2034	11.3758	8.32807	2.56415	28.8054	31.0346	47.0433	61.0613	45.6766	44.0481
31.1991	52.844	62.9125	51.7571	11.4035	8.56889	2.43782	28.2119	31.1459	46.3497	59.023	45.5396	43.9988
31.6321	53.7254	62.091	52.9937	12.1654	8.4623	2.93131	27.6296	30.5784	44.918	59.7518	45.3728	44.1248
32.0651	52.7883	63.3276	52.1294	11.1627	8.03593	2.52073	26.5317	30.5413	44.7622	58.3491	46.2072	44.9905
32.4982	52.2577	64.8381	54.1619	10.8626	8.77023	2.20884	26.6874	30.9159	45.7748	60.7326	45.5311	44.3166
32.9312	54.3459	64.0208	53.3275	11.2258	8.14252	2.0154	26.8098	30.2705	46.0085	60.3655	45.5097	43.692
33.3641	52.3091	64.9151	53.2933	10.7837	8.10304	2.3786	26.157	30.0591	44.6509	58.7546	45.6894	46.3275
33.7972	51.894	61.9497	54.2346	10.6692	7.52665	2.65101	26.5947	29.1874	44.8772	60.8641	45.6167	44.2508
34.2304	52.7798	61.7572	52.4717	10.2112	7.57402	2.37071	26.4093	30.0702	44.8253	59.0669	45.9889	44.3002
34.6636	51.7314	62.2279	52.6899	11.0008	7.32925	2.17726	26.6986	28.7794	44.0389	59.2532	45.8777	45.7686
35.0964	51.7015	63.5972	53.4002	9.75326	6.67785	2.21674	25.5302	28.835	44.2874	58.4915	44.7009	43.2536
35.5296	52.5359	61.6331	53.0579	10.1441	7.10422	2.02724	25.7601	28.2935	43.1747	57.6916	45.4113	43.5714
35.9629	52.1379	63.8154	53.9522	10.3099	6.8713	1.77852	24.2134	28.7572	43.438	59.7956	44.3116	44.1139
36.3959	53.0622	61.9711	51.9753	10.0415	6.80418	1.98381	25.3892	27.9931	42.763	59.6312	44.9277	42.5906
36.8287	52.4032	60.9955	52.369	10.0415	6.6818	1.65219	25.1481	28.2156	42.1843	59.0066	44.8678	44.1687
37.2614	51.4961	61.1924	51.5303	9.85195	6.3028	1.52586	24.2654	27.1177	42.1324	59.6093	44.3116	43.4563
37.6944	50.9826	61.9283	53.1734	9.59929	7.28583	1.86538	24.0651	27.1548	41.9395	58.4477	43.5841	43.3029
38.1274	50.2808	60.9313	52.3818	9.59534	6.66206	1.56929	24.2839	27.5888	40.7378	59.823	43.7852	44.481
38.5604	51.265	60.6318	52.4332	8.93999	5.82511	1.30083	24.5658	27.5072	41.3238	58.8258	44.4956	43.4509
38.9933	52.2278	62.5531	51.894	9.07422	6.05014	1.00869	24.6548	26.9137	40.3075	57.4888	43.7938	45.0125
39.4264	51.6715	61.693	52.9894	9.70588	6.05803	1.22187	23.824	26.4389	39.8698	58.508	45.0176	44.4481
39.8592	51.9881	61.9754	52.7327	9.41374	5.82511	1.51402	23.1637	26.4686	40.4781	58.4313	45.5225	43.9659
40.2921	51.1794	59.3139	52.4118	8.69128	5.93565	1.33636	22.893	24.8625	39.0872	58.2066	44.6796	43.2043
40.7254	51.5089	59.7118	51.6458	9.05843	5.13818	1.10343	22.8447	25.8195	39.7511	57.8559	44.5127	42.2564
41.1585	49.6347	61.218	52.0694	9.03079	5.71852	1.41532	22.8336	25.3113	38.9796	59.96	45.2358	43.8509
41.5916	49.7973	61.3378	51.2479	9.10186	5.80932	1.28899	22.3143	24.028	38.4307	59.0833	44.9192	44.07
42.0244	50.5461	61.8299	52.185	9.24793	5.20134	0.969206	22.7186	25.315	38.0783	57.6587	43.7681	44.3823
42.4574	50.897	60.4906	51.5303	8.52546	5.14607	1.04816	21.847	24.2171	38.9166	58.6669	44.1147	42.9303
42.8908	49.9	60.4392	51.6159	8.94394	6.49625	1.1666	22.6333	24.729	38.286	59.1819	43.045	43.7139
43.324	51.5859	59.7888	51.2008	8.48993	5.43032	0.874457	21.8396	23.6459	37.8335	57.0779	43.9307	43.8673
43.7569	50.3578	59.1299	50.2295	7.85038	5.32767	0.590209	22.0102	23.9427	37.0657	58.0642	41.9153	42.618
44.1898	49.8358	60.7858	51.7057	8.60047	5.30399	0.487564	21.7728	24.3507	37.1176	57.2971	43.9735	43.3742
44.623	50.3022	60.5077	51.1109	8.09909	5.14212	0.712594	21.6281	23.6719	36.0011	57.4998	41.8682	43.2591
45.0561	49.6646	60.4778	52.0395	8.39518	5.0079	0.838926	20.6044	22.9857	37.4255	58.1244	43.9478	44.3769
45.4891	50.6916	61.3849	52.2363	7.76747	5.50138	0.724437	21.7283	22.3143	36.2274	58.9299	44.089	44.0317
45.9224	50.0326	62.1209	50.0412	7.48322	5.17765	0.898144	21.2832	22.7965	35.4299	58.382	43.0792	43.5276
46.3553	49.1255	62.031	51.2778	8.15041	5.20529	0.396763	20.5822	21.6578	35.9121	57.5108	43.674	43.6536
46.7883	49.9599	61.1324	52.4289	7.9017	5.23293	0.499408	20.0629	23.0117	35.0739	56.9245	42.1079	45.0289
47.2215	50.5589	61.171	52.8054	7.43979	5.07896	0.633636	19.9256	22.5035	34.9218	57.6423	43.3145	43.7961
47.6547	49.7459	61.8428	52.4888	7.80695	4.56573	0.499408	20.1593	21.5762	34.0687	59.4011	43.092	44.8152
48.0877	49.0228	60.3109	50.6488	8.18989	4.65653	0.621792	20.2891	21.2535	33.8424	56.9354	43.413	42.9468
48.5208	49.1255	60.3408	50.6531	7.60561	4.28148	0.34544	19.6289	21.2572	35.2556	56.53	42.9038	43.4289
48.9537	48.9971	60.4949	50.375	7.35294	4.54994	-0.112515	19.7698	20.801	33.5754	58.6724	43.2803	42.8262
49.3867	49.2966	60.435	51.5774	8.02408	3.91828	0.0967233	19.6215	20.9827	33.8535	58.245	43.0492	43.8509
49.8197	49.1426	60.1397	52.476	7.31741	4.83814	0.0611923	19.4954	20.8455	33.6718	58.9573	42.018	42.9906
50.2529	49.3993	59.1555	51.6544	7.49507	4.7276	0.29017	19.4063	21.0161	33.7979	58.2176	42.1207	42.3002
50.6858	48.5564	60.5377	50.7258	7.56613	4.40387	0.234899	18.9167	20.8678	33.427	58.234	41.727	43.3632
51.1189	48.9115	60.0327	53.2847	7.35294	4.16305	0.27043	19.1875	20.597	33.2081	58.508	41.5345	44.3878
51.5517	48.8388	59.9258	51.3762	6.74102	4.62495	-0.0138176	18.7424	20.2928	32.6295	57.7135	41.9196	43.555
51.9847	49.0014	59.6134	51.8726	7.42006	4.39203	0.0967233	18.1489	20.1371	32.6444	58.8861	41.252	44.9358
52.418	48.7746	60.3494	50.268	7.12396	4.36834	0.183577	17.9449	19.2765	31.6837	57.5327	41.1836	43.4016
52.8511	49.532	59.6305	51.0639	6.47651	4.4473	-0.132254	18.0599	19.2098	32.266	59.1052	41.5002	43.4563
53.2843	49.4464	58.6977	50.3578	7.49901	4.12752	0.00592183	18.008	19.5658	31.0272	58.0422	41.4746	43.6372
53.7172	48.3595	58.3382	50.3664	6.5831	4.27754	-0.396763	17.511	18.9204	30.9975	56.6834	40.5417	44.207
54.1503	48.6676	58.4238	50.7301	6.64627	3.76036	0.246743	17.9635	18.1489	30.7564	57.0943	41.3034	42.5358
54.5834	47.4524	58.5137	50.8499	6.83972	4.02092	-0.380971	17.4257	18.4123	30.9381	57.2368	41.4275	42.1577
55.0163	47.8204	60.0884	50.9826	6.60679	3.75642	0.0454007	16.9546	18.5829	30.2482	56.5409	40.0967	43.0673
55.4494	47.4738	59.853	49.977	6.61469	3.8867	-0.0927754	17.485	18.1489	29.1244	58.119	40.6273	43.4563
55.8827	47.5294	58.6164	51.0254	6.46861	4.33281	-0.112515	17.2587	17.8411	29.6548	57.7464	40.1138	42.9687
56.3159	47.2769	59.4508	49.0356	6.32254	3.85906	-0.448085	16.784	18.3715	29.2208	56.4806	41.2178	44.5029
56.749	47.3925	58.9459	49.7374	6.36992	3.73273	-0.278326	16.1757	17.1104	28.9908	58.0861	40.7728	42.9742
57.1821	48.4537	57.4225	49.8315	6.35413	4.02487	-0.408606	16.4205	16.6727	29.1911	57.1984	41.2692	44.5577
57.6152	47.5465	58.4966	51.7656	6.03435	3.16818	-0.373075	16.3055	16.172	28.0079	56.919	41.6243	42.8262
58.0481	46.5324	57.6707	48.8131	6.51204	3.77221	-0.396763	15.4598	16.2276	27.6184	57.7683	40.3278	43.0509
58.4813	47.247	58.6506	50.5632	6.8713	3.81169	-0.246743	16.0125	16.5688	27.7668	56.245	40.0282	42.9468
58.9143	46.8704	57.8034	50.0711	6.25543	3.89459	-0.519147	15.0926	16.0458	27.4144	56.5464	40.5546	43.3468
59.3475	47.1742	58.6634	49.763	5.98302	3.44848	-0.523095	15.3188	16.0125	26.7913	56.5848	40.6187	41.8564
59.7807	47.4353	59.0186	52.1935	5.77379	3.61824	-0.862614	15.0926	16.3055	26.2535	56.5902	40.7771	41.9057
60.2139	47.8075	58.5993	50.0455	5.71852	3.15239	-0.440189	14.8329	15.7936	26.3425	57.2697	40.024	43.4125
60.6467	46.5067	57.5637	50.0711	5.99487	2.92341	-0.463877	15.3782	15.445	26.7913	56.2834	40.0582	42.5029
61.08	46.4767	58.3767	49.6304	5.67904	3.58666	-0.594157	15.5674	15.4338	25.8158	56.5683	38.7103	43.1221
61.5134	45.2872	57.8034	51.449	6.06593	3.42084	-0.621792	14.6883	15.1927	25.7342	56.9957	39.5961	42.5139
61.9463	47.6107	56.7935	49.763	5.50533	3.11291	-1.08764	14.488	15.5711	26.502	56.1409	38.8087	43.544
62.3795	46.986	57.8889	50.0198	6.27517	3.27872	-0.740229	14.1393	14.9405	25.2817	57.9217	38.0128	43.555
62.8128	47.1742	57.7306	49.2068	5.91986	3.2195	-0.629688	13.8945	15.4746	25.1073	56.2505	39.472	42.9522
63.2456	47.0715	60.2424	50.2637	5.4698	2.91157	-0.602053	14.1393	14.6735	25.6192	55.9546	38.4921	42.7769
63.6788	46.1387	56.9304	50.0241	5.73826	3.33794	-0.546782	13.8203	14.9999	24.4026	56.0368	39.0783	42.7221
64.1118	46.8918	57.6151	49.4293	5.65535	3.43664	-0.432294	14.0577	14.0132	24.2728	55.604	39.5019	42.4372
64.5447	46.3056	58.197	50.3236	5.70667	2.94315	-0.815239	13.5793	13.7128	24.4026	56.5409	38.6076	42.9577
64.9779	46.5923	58.2612	49.3865	5.62771	2.77339	-0.937623	14.4435	14.08	23.9019	55.5163	38.3723	43.4783
65.4108	45.7793	57.6194	50.6231	5.40663	2.63522	-1.06001	12.4925	13.4198	23.6867	56.1135	38.3551	43.0838
65.844	46.7677	57.5423	49.3993	5.42242	3.24319	-0.894197	12.2922	13.8241	22.956	56.0039	39.2409	43.418
66.2775	45.8092	58.0216	49.8315	5.59218	2.39439	-0.353336	13.4643	13.5014	23.5087	56.5902	39.0398	43.3248
66.7105	46.3612	57.7477	48.3595	5.32767	2.92736	-0.637584	13.3456	13.4568	23.5384	57.3628	38.338	43.0399
67.1436	46.0232	56.3998	49.2838	5.45006	2.70233	-0.724437	13.2417	13.6349	23.5754	57.434	37.2212	43.27
67.5767	45.8477	57.6621	49.1511	5.92775	2.58784	-0.752073	12.7076	13.2825	23.364	55.73	39.0612	43.4289
68.0096	45.4241	57.7178	49.7716	5.15002	2.22858	-0.992894	12.8226	13.0934	22.8188	56.4149	37.8074	42.6344
68.4424	46.0317	58.4409	50.054	4.88946	2.54441	-0.827083	12.3404	13.8649	23.1749	56.0752	38.8601	42.9303
68.8757	47.2127	56.9176	51.2564	5.03553	2.4694	-0.704698	12.307	12.6334	21.9583	54.8862	37.5507	42.4646
69.3088	47.0758	56.3356	50.007	4.81445	2.2957	-0.72049	11.2833	12.9116	22.0955	57.4395	37.7261	43.1111
69.7419	46.0061	58.7105	49.9727	5.24082	2.94315	-0.957363	12.5592	12.4554	22.229	57.1765	38.6247	43.7687
70.1749	46.2072	56.5025	50.7729	4.91315	2.25227	-0.898144	11.695	13.0266	21.7283	56.8971	38.0556	42.0536
70.6081	46.4511	56.9176	50.2808	4.55389	2.59574	-0.933675	11.1572	12.3515	21.0013	56.2779	37.8459	43.8454
71.0411	45.6124	56.2715	49.5662	5.32373	2.45756	-1.14291	11.606	12.7521	20.7083	57.2587	37.9187	42.5139
71.4739	45.7964	56.3399	48.9158	4.60126	2.49309	-1.03237	11.7803	12.0251	20.7157	56.0752	37.8844	42.3495
71.9068	45.7279	56.3485	49.9513	5.21713	2.31149	-0.866561	11.2684	11.8916	20.5302	55.2094	37.234	43.6865
72.3401	45.1674	57.1358	50.345	4.93683	2.34702	-1.13502	11.1757	11.9621	21.3462	55.9985	37.3111	42.5358
72.773	44.8892	56.0276	50.4177	4.93289	2.39834	-0.902092	10.4598	11.3426	20.623	57.2423	37.0286	42.7166
73.2062	44.4998	57.7178	50.0112	4.36834	2.37071	-0.866561	11.2202	10.8641	20.9679	54.8259	36.6649	43.7084
73.6393	44.3543	56.1089	49.9856	4.81445	2.17726	-1.19818	11.4242	10.6787	19.8477	56.3711	36.866	40.8701
74.0723	45.2743	56.6223	50.1653	4.26964	1.96802	-1.20608	10.2336	10.7158	20.1667	54.7601	36.8061	42.4043
74.5054	46.7891	56.0832	50.1524	5.00395	2.11409	-0.988946	10.5637	11.0756	19.8329	55.4396	36.5152	42.492
74.9384	44.9063	55.4071	49.5106	4.52231	2.27991	-0.917884	9.8738	10.2521	18.9093	55.0396	37.4138	42.5851
75.3714	45.5182	56.3528	50.9098	4.68417	1.8259	-1.07975	10.33	10.5748	18.7832	55.3848	36.5879	41.4454
75.8043	44.1832	56.7422	48.9586	4.42361	1.84169	-1.30083	9.81816	9.88492	19.2914	55.0779	37.2511	43.3906
76.2374	44.2987	56.7293	49.2025	4.68812	1.97197	-1.32846	10.8901	10.1557	18.3567	54.9738	37.9486	42.6838
76.6704	44.2688	55.4242	49.3694	4.48283	2.31149	-0.937623	9.75881	10.7529	18.9204	55.8341	36.5323	41.2317
77.1034	45.009	56.7507	49.7288	4.29333	2.07462	-1.2574	9.49175	10.126	19.4397	56.5848	36.0102	41.44
77.5365	44.8721	56.3699	50.2808	4.38808	2.18516	-1.22582	9.85896	10.3337	18.6274	55.7519	35.4625	43.7029
77.9695	43.8708	56.541	50.1268	4.39203	2.05093	-1.29688	9.43611	10.1038	18.0043	55.456	35.8476	42.9687
78.4026	45.4541	57.1572	50.7772	4.75128	2.15357	-1.2574	9.62157	9.90347	17.8188	55.3355	36.1472	41.7852
78.8358	44.196	56.6095	49.8187	4.46309	1.90486	-1.50217	9.20615	10.3968	17.6556	56.7108	36.682	43.0016
79.2692	44.3158	55.3429	49.2367	4.05251	1.23371	-1.30872	9.46579	9.59561	17.1067	56.4587	35.0089	42.1577
79.7021	44.042	57.9103	49.0399	4.41176	1.82985	-0.77576	8.99101	9.44353	17.7038	55.7738	36.0102	41.9824
80.135	44.9449	57.384	50.2936	4.01303	1.4548	-1.00869	9.22469	9.18018	16.3352	55.2094	37.1271	43.2481
80.5681	44.0634	57.461	50.1995	4.23411	2.14962	-1.56929	8.80185	9.40273	17.3218	56.1409	35.7663	43.4125
81.001	44.333	56.8919	48.7147	4.15515	1.78247	-1.47059	9.18389	8.76105	17.0176	56.6724	36.1728	42.355
81.4342	43.7424	55.9035	50.452	4.05645	1.67193	-1.28899	8.64977	9.16905	16.8582	56.6286	35.5994	43.3961
81.8675	44.7138	55.9035	49.9428	4.44335	1.94433	-1.364	8.45319	8.8241	15.9494	55.067	34.9704	42.5468
82.3008	44.671	56.9989	49.8401	4.54205	1.62061	-1.60876	9.24695	9.39531	16.4984	57.0176	36.9645	42.5468
82.7339	45.5824	55.3472	49.4036	4.29333	1.58508	-1.32057	9.00214	9.00214	16.4427	55.593	35.3983	42.0975
83.167	44.9748	56.0019	49.4079	4.06435	1.83774	-1.50217	8.74621	8.07114	16.1163	56.6505	35.6251	42.9468
83.5999	44.4998	56.3656	49.8486	4.01698	1.85748	-1.5377	7.94874	9.03182	16.4947	57.4395	34.8763	42.0098
84.0328	44.333	57.1572	51.0853	3.70114	1.68772	-1.6364	7.73732	8.68686	15.916	55.4231	34.4099	42.3002

## Sheet: Figure 4d
Figure 4d
minutes	LAPTH			LAPTH-I5H			LAPTH-I5H-11						LAPTH-I5H			LAPTH-I5H-CT-PTH			LAPTH-I5H-CT-PTHrP
0	-0.522626	-0.073132	0.595758	-0.0744753	-0.0541638	-0.0270819	-0.507748	-0.90404	-1.61736	-0.522626	-0.073132	0.595758	-0.0744753	-0.0541638	-0.0270819	0.32179	-0.00168476	-0.385811	0.0870021	-0.118348	0.0313464
0.448267	3.69941	5.06395	5.00508	5.07109	4.61747	5.87678	6.18627	5.99473	4.61432	3.69941	5.06395	5.00508	5.07109	4.61747	5.87678	6.40716	6.32629	6.11064	6.50661	6.37611	6.4759
0.881283	8.42713	11.5763	12.8712	11.283	11.0664	13.4157	13.3922	14.5744	13.3525	8.42713	11.5763	12.8712	11.283	11.0664	13.4157	13.8606	13.0451	13.5977	15.9547	15.1601	16.5055
1.31467	15.8224	20.2638	20.8257	20.7854	18.6188	22.434	22.7281	23.9401	21.9422	15.8224	20.2638	20.8257	20.7854	18.6188	22.434	23.2211	20.8725	22.2844	27.1204	26.3201	27.0609
1.74763	22.134	28.2236	29.0102	27.2783	26.6994	31.0867	30.9809	33.111	33.0317	22.134	28.2236	29.0102	27.2783	26.6994	31.0867	30.2971	29.0976	31.3349	38.8714	38.81	38.1364
2.18072	29.5346	36.9968	39.3192	37.4712	35.1659	41.9804	39.4582	44.5671	41.1854	29.5346	36.9968	39.3192	37.4712	35.1659	41.9804	39.5835	36.9216	39.4622	50.1542	50.8585	50.5783
2.61605	36.0095	45.5934	46.3933	44.6344	42.6574	49.5633	49.0419	53.1996	50.2869	36.0095	45.5934	46.3933	44.6344	42.6574	49.5633	46.9156	44.6412	48.0646	60.7979	61.5406	60.4658
3.04898	42.8509	52.1538	53.9143	53.9201	51.4218	58.0298	54.3819	60.4022	57.004	42.8509	52.1538	53.9143	53.9201	51.4218	58.0298	52.8022	51.6532	55.7606	70.1807	70.4474	70.4551
3.48208	49.81	60.7531	61.628	60.7448	57.8808	64.3568	62.4861	68.0969	64.9497	49.81	60.7531	61.628	60.7448	57.8808	64.3568	59.3492	58.0923	62.3346	77.4447	79.1393	77.9475
3.91557	54.9872	66.3263	69.2694	67.1903	63.5105	72.6777	69.0249	74.956	69.4146	54.9872	66.3263	69.2694	67.1903	63.5105	72.6777	65.1751	64.0126	69.0905	82.6495	86.1635	85.5109
4.34888	60.5524	72.6379	73.4406	72.5491	68.5443	77.4001	72.7764	80.656	76.8186	60.5524	72.6379	73.4406	72.5491	68.5443	77.4001	69.9969	70.7348	76.5203	88.7543	91.6542	90.875
4.78172	64.9617	77.6198	79.0405	77.9113	73.497	83.2092	76.419	87.4458	80.9103	64.9617	77.6198	79.0405	77.9113	73.497	83.2092	74.8793	72.1433	80.6614	93.0091	95.8341	95.149
5.2148	69.1196	80.9589	82.69	81.1916	76.4184	86.8991	81.5081	89.9127	84.3514	69.1196	80.9589	82.69	81.1916	76.4184	86.8991	78.8587	78.3836	85.527	94.9187	97.9606	98.1563
5.64783	72.6165	86.6525	88.1696	85.5586	81.4963	90.8497	84.7411	93.7072	89.0706	72.6165	86.6525	88.1696	85.5586	81.4963	90.8497	81.2882	80.3616	88.9774	96.4118	99.5036	98.9317
6.08102	74.6553	89.9461	88.9829	89.4279	83.8355	91.9296	85.4016	96.9271	89.7707	74.6553	89.9461	88.9829	89.4279	83.8355	91.9296	85.2474	82.7876	94.3384	97.095	102.609	100.296
6.51398	77.7911	92.8571	93.7722	91.2458	84.6209	95.5349	89.3876	98.3537	93.2449	77.7911	92.8571	93.7722	91.2458	84.6209	95.5349	86.6188	84.9138	92.9231	97.1622	101.599	100.068
6.94782	80.2499	95.316	95.8484	93.5951	88.2464	95.606	89.2522	100.969	93.4827	80.2499	95.316	95.8484	93.5951	88.2464	95.606	87.0669	85.5944	96.4173	97.5767	101.434	100.196
7.38072	83.7683	97.3387	98.021	96.2932	88.2735	97.7725	91.4054	100.85	94.3215	83.7683	97.3387	98.021	96.2932	88.2735	97.7725	90.8408	89.247	98.7187	96.788	101.745	98.7206
7.81365	84.4773	99.1929	98.0745	97.1462	90.1659	97.302	91.2238	100.216	94.1134	84.4773	99.1929	98.0745	97.1462	90.1659	97.302	91.6596	88.317	102.142	94.0512	99.7838	97.2524
8.24675	86.2833	100.161	101.205	96.916	92.4035	99.2112	91.1577	103.486	93.4827	86.2833	100.161	101.205	96.916	92.4035	99.2112	92.6266	91.1643	102.594	92.5217	99.5592	96.2045
8.67992	87.2385	102.377	100.779	99.4211	92.2783	99.394	91.6267	103.915	95.1735	87.2385	102.377	100.779	99.4211	92.2783	99.394	91.1777	92.8827	103.173	93.1277	99.5205	95.9683
9.11288	87.9956	103.656	104.391	97.7556	91.3236	100.139	91.4087	102.531	95.5863	87.9956	103.656	104.391	97.7556	91.3236	100.139	92.4278	90.6622	102.388	93.5277	99.9659	94.9854
9.54612	89.6679	104.124	103.934	97.1632	93.5206	98.6459	91.4206	103.026	95.3548	89.6679	104.124	103.934	97.1632	93.5206	98.6459	93.6577	89.9512	102.22	92.9821	98.9242	95.1568
9.97905	89.197	106.588	104.215	97.6947	94.1131	99.2586	90.8513	102.635	95.6874	89.197	106.588	104.215	97.6947	94.1131	99.2586	92.6064	90.5813	104.757	92.5941	98.7527	94.7543
10.4125	wash out
10.8455
11.2784
11.7117	85.0686	101.943	103.765	94.3602	90.1591	83.524	74.2823	81.8845	78.1726	85.0686	101.943	103.765	94.3602	90.1591	83.524	41.6187	34.4046	62.1054	52.2537	59.8037	53.1903
12.1448	82.8719	100.359	100.485	91.7366	87.6066	81.4489	71.8154	81.584	76.7327	82.8719	100.359	100.485	91.7366	87.6066	81.4489	41.4165	32.147	60.451	50.1446	59.299	52.0637
12.5779	82.0613	98.8986	99.8243	88.6188	87.9655	79.3331	71.5512	80.8278	74.2625	82.0613	98.8986	99.8243	88.6188	87.9655	79.3331	38.8523	31.6786	58.8842	49.043	57.3722	50.2655
13.0111	82.3021	97.6036	99.7761	88.1449	85.4739	78.6053	68.9456	76.8384	72.5651	82.3021	97.6036	99.7761	88.1449	85.4739	78.6053	38.63	31.0418	57.9239	47.1967	55.9558	50.0716
13.4441	80.9536	95.7815	97.6196	85.8429	83.7542	76.9499	67.3935	75.2103	70.6596	80.9536	95.7815	97.6196	85.8429	83.7542	76.9499	37.9628	29.7209	54.77	45.8418	55.0807	47.7667
13.877	79.969	94.3608	96.6618	85.5146	83.7813	75.3995	66.3268	74.4243	69.3749	79.969	94.3608	96.6618	85.5146	83.7813	75.3995	36.7531	28.9628	54.8913	44.6385	52.7354	46.6459
14.3098	79.2171	92.9615	94.7782	82.1496	80.9885	72.8165	65.1643	73.6516	68.5625	79.2171	92.9615	94.7782	82.1496	80.9885	72.8165	36.3656	27.4364	52.6068	43.5887	51.3306	45.7228
14.7428	77.6412	92.8973	94.3474	81.5572	80.5856	73.2668	65.4847	70.544	66.9807	77.6412	92.8973	94.3474	81.5572	80.5856	73.2668	34.6943	27.1736	51.1073	42.4909	49.6206	43.1991
15.1758	76.3596	90.9227	92.7127	82.2715	78.5782	71.0664	63.9457	70.1246	64.9398	76.3596	90.9227	92.7127	82.2715	78.5782	71.0664	33.4645	26.0414	51.2421	41.4987	48.901	42.418
15.6091	75.6024	90.615	91.6184	80.9648	78.7576	70.8802	63.0739	69.1041	65.2271	75.6024	90.615	91.6184	80.9648	78.7576	70.8802	32.8681	25.0103	50.3492	41.09	48.2561	41.09
16.042	76.4158	91.1047	92.0732	79.7833	77.7861	71.3541	61.4557	67.8822	64.1109	76.4158	91.1047	92.0732	79.7833	77.7861	71.3541	33.4207	24.98	48.5667	39.9135	46.9876	39.9058
16.4752	74.4065	89.6679	89.9354	78.8795	75.8903	69.3974	59.7384	66.1485	61.776	74.4065	89.6679	89.9354	78.8795	75.8903	69.3974	31.6854	23.4738	47.7479	38.8023	45.5405	40.092
16.9081	75.2145	89.3896	88.8679	76.5098	76.1104	68.3142	58.7114	65.4583	61.4524	75.2145	89.3896	88.8679	76.5098	76.1104	68.3142	31.6079	23.8209	46.5146	38.6315	44.5022	39.1036
17.3411	73.5503	88.8492	88.6565	76.52	73.8659	68.0806	58.0938	63.883	60.8448	73.5503	88.8492	88.6565	76.52	73.8659	68.0806	30.0781	22.19	45.3353	37.3629	44.3122	38.3993
17.7741	73.6493	87.8565	89.1033	75.9174	73.7035	68.9506	55.5576	63.0343	60.0456	73.6493	87.8565	89.1033	75.9174	73.7035	68.9506	29.8287	22.0485	44.0684	37.4263	43.5791	36.981
18.2072	71.9369	87.1528	88.2445	75.1388	72.9181	64.7224	56.6243	62.6974	58.1797	71.9369	87.1528	88.2445	75.1388	72.9181	64.7224	29.6367	21.5869	43.3675	35.724	42.1263	37.1787
18.6403	73.0152	86.9709	84.9455	74.4922	71.5538	66.2627	54.4777	61.9015	57.7933	73.0152	86.9709	84.9455	74.4922	71.5538	66.2627	28.1642	20.4952	43.0238	35.9236	41.9075	35.9773
19.0733	71.2493	85.8365	86.4171	74.3873	71.8923	64.6073	54.9301	59.9894	57.6513	71.2493	85.8365	86.4171	74.3873	71.8923	64.6073	29.2458	19.3832	42.734	34.5226	40.8827	35.6357
19.5067	70.3985	84.2338	85.882	72.5762	71.0697	64.6107	55.5906	59.1869	56.862	70.3985	84.2338	85.882	72.5762	71.0697	64.6107	27.0489	18.6352	41.6019	34.7721	40.7733	34.6723
19.9398	70.3771	86.5348	85.9221	74.7089	69.2011	65.2911	54.263	59.2167	56.1025	70.3771	86.5348	85.9221	74.7089	69.2011	65.2911	27.2241	18.8778	40.9617	33.8758	40.0517	34.9928
20.373	71.5169	84.0305	83.4017	72.3324	70.2471	64.1638	52.7769	58.4373	54.5239	71.5169	84.0305	83.4017	72.3324	70.2471	64.1638	26.4222	18.5038	39.6914	33.9526	40.1803	33.7683
20.806	70.5858	85.2318	84.8599	71.6317	70.2911	63.6391	54.4281	57.44	55.3462	70.5858	85.2318	84.8599	71.6317	70.2911	63.6391	25.7314	18.2308	39.7453	33.9104	39.1171	33.5668
21.2393	69.9624	82.5241	83.0271	70.2336	68.1415	63.6798	54.3027	56.3535	54.5735	69.9624	82.5241	83.0271	70.2336	68.1415	63.6798	25.1721	17.5569	38.111	32.7147	38.7236	33.8182
21.6726	69.9864	82.9843	82.1228	71.2559	69.2586	62.0278	52.6613	56.7531	53.7644	69.9864	82.9843	82.1228	71.2559	69.2586	62.0278	24.1309	17.1762	37.3933	32.4153	38.7582	32.8702
22.1057	68.6781	82.9308	81.9248	70.0203	68.4834	62.979	52.7109	55.5312	53.487	68.6781	82.9308	81.9248	70.0203	68.4834	62.979	24.4476	16.4483	35.7052	31.8703	37.6662	32.448
22.5389	70.4707	83.3402	81.2265	70.1896	68.0704	62.6473	51.9084	55.1646	52.8331	70.4707	83.3402	81.2265	70.1896	68.0704	62.6473	23.7737	16.071	35.7995	31.592	37.6067	30.8992
22.9719	69.8446	81.6412	82.5134	70.4841	68.3378	61.2187	51.6772	55.7755	53.8304	69.8446	81.6412	82.5134	70.4841	68.3378	61.2187	23.6019	15.9025	35.284	31.2312	37.3054	30.9625
23.4047	69.1222	80.7743	79.9743	69.851	68.4022	60.8971	52.0141	54.8575	53.3119	69.1222	80.7743	79.9743	69.851	68.4022	60.8971	23.2683	16.0575	36.3252	30.7495	36.2172	31.118
23.838	68.0333	81.494	80.8813	68.8795	67.8199	61.3439	50.7691	53.7148	51.6343	68.0333	81.494	80.8813	68.8795	67.8199	61.3439	22.5809	15.0298	34.4416	30.2025	35.7432	30.4904
24.2709	68.6166	82.4706	81.1168	68.4123	66.195	60.6398	51.3899	53.4077	50.9771	68.6166	82.4706	81.1168	68.4123	66.195	60.6398	22.3181	15.0601	34.3574	30.5864	35.3229	30.2851
24.7038	67.5115	80.1134	80.1402	68.8321	65.782	59.4888	50.637	52.9057	50.9078	67.5115	80.1134	80.1402	68.8321	65.782	59.4888	20.603	14.1739	33.3364	29.4483	35.1885	29.7784
25.137	66.9657	80.0894	79.3375	68.7847	67.0752	59.6141	49.9368	53.1864	49.567	66.9657	80.0894	79.3375	68.7847	67.0752	59.6141	21.6442	13.7089	33.643	29.4272	34.8834	29.3696
25.57	68.0493	81.2613	79.6961	65.9411	66.3202	60.5586	49.1145	52.9652	49.174	68.0493	81.2613	79.6961	65.9411	66.3202	60.5586	21.5768	13.8201	32.0425	28.7037	34.655	29.527
26.0028	66.4253	79.3777	79.4312	67.6405	65.0609	59.2316	50.6667	52.0702	50.2109	66.4253	79.3777	79.4312	67.6405	65.0609	59.2316	20.9231	13.0249	32.7063	28.8073	34.8258	28.815
26.4358	66.6821	78.9041	78.6178	69.1875	64.6412	58.9235	50.059	52.3113	51.1653	66.6821	78.9041	78.6178	69.1875	64.6412	58.9235	20.1818	12.9912	32.43	28.3505	33.2329	28.2968
26.8687	66.3156	80.4051	79.5355	67.2647	64.868	60.8768	48.8371	51.5253	49.9699	66.3156	80.4051	79.5355	67.2647	64.868	60.8768	20.5491	12.5431	30.9205	28.7267	33.3903	28.3026
27.3018	66.5029	80.1215	78.864	67.2444	64.6649	59.5667	50.8021	51.4725	49.9699	66.5029	80.1215	78.864	67.2444	64.6649	59.5667	19.1945	12.6644	32.1975	28.3102	33.6858	28.2296
27.7347	65.3657	78.3048	77.9141	66.4387	64.8951	59.2011	49.2532	50.4256	48.956	65.3657	78.3048	77.9141	66.4387	64.8951	59.2011	19.4034	13.3416	31.0249	27.865	32.8894	27.3794
28.1677	66.8079	78.888	79.1449	67.1124	65.6804	58.0907	48.0049	51.4725	50.6304	66.8079	78.888	79.1449	67.1124	65.6804	58.0907	18.7127	12.196	30.2365	28.222	32.8932	27.556
28.6006	66.0748	79.9984	78.4733	67.6608	66.1171	58.4699	49.9534	51.1455	49.4712	66.0748	79.9984	78.4733	67.6608	66.1171	58.4699	18.871	12.634	30.5566	27.7863	31.7571	28.2719
29.0339	66.2219	77.8847	77.8098	66.564	64.2146	57.9215	49.5009	50.3496	50.0821	66.2219	77.8847	77.8098	66.564	64.2146	57.9215	18.8744	10.956	29.3469	26.9899	32.6034	27.5483
29.467	65.3149	77.8686	78.5135	66.09	65.0372	58.3446	48.2097	51.2809	49.0716	65.3149	77.8686	78.5135	66.09	65.0372	58.3446	18.3959	11.2963	29.9164	26.6041	32.1236	26.9879
29.9	64.6781	79.0994	77.6011	65.8057	63.6391	58.348	48.9032	50.7426	49.425	64.6781	79.0994	77.6011	65.8057	63.6391	58.348	17.7187	11.3098	30.5835	27.2278	32.1908	26.6329
30.333	64.3945	78.7034	77.0044	65.7786	64.5972	57.6134	47.8365	49.2664	48.6522	64.3945	78.7034	77.0044	65.7786	64.5972	57.6134	18.096	10.9122	28.7572	26.7711	31.8415	26.7154
30.7659	64.4748	77.1784	77.569	66.5741	64.6175	58.1212	48.0743	49.4844	49.7453	64.4748	77.1784	77.569	66.5741	64.6175	58.1212	17.5637	10.582	29.7007	26.2798	31.4788	26.3297
31.1991	64.943	78.0479	78.8506	66.2559	64.13	58.4699	48.6819	49.5769	48.9659	64.943	78.0479	78.8506	66.2559	64.13	58.4699	17.2334	10.8078	28.9998	26.8824	31.4289	27.0014
31.6321	64.0815	79.1369	76.4881	65.8599	63.91	57.7759	47.8266	49.2499	49.0386	64.0815	79.1369	76.4881	65.8599	63.91	57.7759	17.284	10.5281	28.0732	26.3316	31.4366	26.4582
32.0651	64.0226	77.7349	76.7583	64.4888	63.524	56.9533	48.9197	48.8669	49.3688	64.0226	77.7349	76.7583	64.4888	63.524	56.9533	16.8257	10.7909	27.925	26.7193	31.2139	26.2625
32.4982	65.141	76.967	77.3763	65.738	64.0014	58.0264	48.6885	49.0749	48.1733	65.141	76.967	77.3763	65.738	64.0014	58.0264	16.8426	9.88114	27.4869	25.4392	30.8167	25.871
32.9312	65.3096	78.3663	77.8151	66.1916	64.2146	57.2106	46.6542	48.322	47.9521	65.3096	78.3663	77.8151	66.1916	64.2146	57.2106	16.9403	10.3697	27.5509	25.4181	30.9395	25.4871
33.3641	63.5276	77.6974	77.3897	65.5721	63.8219	56.1104	47.886	47.886	47.9323	63.5276	77.6974	77.3897	65.5721	63.8219	56.1104	16.0305	10.3765	27.1062	25.7673	30.7725	24.6293
33.7972	64.5417	77.7964	76.3302	65.2708	64.1943	57.329	48.4342	47.7903	48.0445	64.5417	77.7964	76.3302	65.2708	64.1943	57.329	16.5191	9.83734	27.2746	25.9727	30.6132	25.1359
34.2304	64.3383	77.2506	76.5737	63.8693	63.7949	56.9127	47.8365	48.0743	48.2526	64.3383	77.2506	76.5737	63.8693	63.7949	56.9127	16.1855	9.07582	27.4701	25.2453	30.3503	25.2223
34.6636	63.64	76.6539	76.4747	64.3433	64.4719	56.6181	47.6384	48.6786	49.0353	63.64	76.6539	76.4747	64.3433	64.4719	56.6181	15.5824	9.50712	26.3379	25.562	30.3695	25.0995
35.0964	63.6427	77.2693	76.9697	64.7224	63.7576	58.0027	47.8497	47.4336	48.2427	63.6427	77.2693	76.9697	64.7224	63.7576	58.0027	15.4476	9.62506	25.9976	24.9421	29.7381	25.015
35.5296	62.7143	77.4834	76.7476	65.3656	62.6642	57.1124	47.3609	48.0842	48.1634	62.7143	77.4834	76.7476	65.3656	62.6642	57.1124	15.6531	9.05224	25.7213	25.6464	29.9857	24.2071
35.9629	63.4741	77.7295	77.66	63.7475	62.7691	57.0887	47.6681	47.9752	48.1601	63.4741	77.7295	77.66	63.7475	62.7691	57.0887	14.6052	9.34539	25.6505	24.8634	29.1873	24.28
36.3959	63.1317	76.1937	76.785	65.0034	63.436	55.9513	47.7771	47.4798	47.5525	63.1317	76.1937	76.785	65.0034	63.436	55.9513	15.0197	8.5367	25.3136	24.6965	30.0855	24.5813
36.8287	62.7972	78.072	75.8754	65.7854	64.0521	56.9871	47.2883	47.7374	47.3147	62.7972	78.072	75.8754	65.7854	64.0521	56.9871	14.0122	8.75235	25.6034	25.0361	30.4482	24.873
37.2614	63.1959	76.472	76.0305	64.4888	62.241	56.7028	47.6417	47.7738	48.2625	63.1959	76.472	76.0305	64.4888	62.241	56.7028	14.1301	8.51648	24.8958	24.4374	29.5846	24.7387
37.6944	63.3136	76.9081	75.1235	64.9221	63.7271	56.0664	47.4303	46.7962	48.9923	63.3136	76.9081	75.1235	64.9221	63.7271	56.0664	13.8201	7.84931	24.3432	24.2359	29.3639	23.8635
38.1274	63.0327	75.9422	75.2546	63.9878	62.5423	57.0718	47.7374	46.5882	48.7909	63.0327	75.9422	75.2546	63.9878	62.5423	57.0718	14.6524	8.82311	24.6835	24.3318	29.5999	23.9192
38.5604	63.0701	76.4586	76.1911	64.587	62.9993	55.7414	45.6734	47.6846	48.6984	63.0701	76.4586	76.1911	64.587	62.9993	55.7414	14.7333	8.06833	24.9598	24.4662	29.5692	24.1034
38.9933	62.3343	78.781	75.9984	64.2349	62.4746	55.7448	47.0439	47.2024	48.8239	62.3343	78.781	75.9984	64.2349	62.4746	55.7448	13.8639	8.01442	23.7063	24.5525	29.1604	23.6294
39.4264	62.436	75.9155	76.4105	65.2167	62.671	56.1171	47.1628	46.3702	46.6344	62.436	75.9155	76.4105	65.2167	62.671	56.1171	14.0257	8.11551	24.2859	24.0439	29.0875	23.3242
39.8592	61.4701	75.6372	75.0031	65.4909	62.3595	56.1984	47.4072	47.3477	47.8827	61.4701	75.6372	75.0031	65.4909	62.3595	56.1984	13.3416	7.07769	23.3121	23.8942	28.4254	24.0209
40.2921	60.9591	76.876	75.8299	63.6256	62.4069	55.7481	47.5888	47.143	47.1562	60.9591	76.876	75.8299	63.6256	62.4069	55.7481	13.4697	7.45845	22.9448	24.0766	28.5578	23.2571
40.7254	62.1256	76.1804	75.3509	64.35	61.3609	55.7278	46.7203	45.713	48.9098	62.1256	76.1804	75.3509	64.35	61.3609	55.7278	12.5262	7.7179	22.5236	24.5352	28.3812	24.3798
41.1585	60.9725	75.5543	74.6553	63.5443	61.5132	55.4536	46.9746	45.8649	48.6522	60.9725	75.5543	74.6553	63.5443	61.5132	55.4536	13.3989	7.10128	22.837	24.3932	28.481	22.9308
41.5916	62.2942	76.0707	73.8687	64.6175	61.7603	55.5044	46.925	46.0036	46.892	62.2942	76.0707	73.8687	64.6175	61.7603	55.5044	12.5936	7.06758	22.7494	23.7637	29.2372	23.3722
42.0244	60.531	76.1269	74.6901	65.088	62.4678	54.6073	47.5063	45.3035	47.3742	60.531	76.1269	74.6901	65.088	62.4678	54.6073	12.8025	6.82161	22.1867	23.5219	28.1068	22.76
42.4574	60.7932	76.2098	75.755	63.8795	61.9838	55.3555	47.209	45.7329	47.4468	60.7932	76.2098	75.755	63.8795	61.9838	55.3555	12.7149	6.79465	22.773	23.4049	28.5597	23.0748
42.8908	60.523	75.4152	74.5617	63.8389	62.0718	55.7481	47.2487	44.2633	46.8193	60.523	75.4152	74.5617	63.8389	62.0718	55.7481	11.9264	7.2866	22.2642	23.9537	28.4043	23.0345
43.324	60.8467	74.3958	75.5142	62.9926	60.7854	56.063	46.4297	44.4383	47.7936	60.8467	74.3958	75.5142	62.9926	60.7854	56.063	12.2499	6.96987	22.4293	23.7273	28.2507	23.3818
43.7569	61.2507	75.6533	75.1476	62.4949	62.0481	56.327	47.4468	44.7157	48.071	61.2507	75.6533	75.1476	62.4949	62.0481	56.327	12.9306	6.28922	21.7554	23.5258	28.1414	22.6986
44.1898	59.8594	75.0031	75.0673	63.2363	62.6303	55.369	46.7995	45.2573	47.5954	59.8594	75.0031	75.0673	63.2363	62.6303	55.369	11.5693	6.16792	22.4899	23.6524	28.2028	23.0172
44.623	60.4213	73.85	74.1683	64.218	62.8876	55.0948	46.5056	45.0096	45.5809	60.4213	73.85	74.1683	64.218	62.8876	55.0948	12.26	5.80064	21.9474	23.9307	28.4964	23.3377
45.0561	60.3009	73.866	74.7837	63.1009	61.1544	56.5098	46.3306	44.9205	47.9058	60.3009	73.866	74.7837	63.1009	61.1544	56.5098	11.0301	6.27911	21.0141	23.3511	28.2085	22.8963
45.4891	60.2126	74.6687	74.1416	63.3378	61.8822	55.3825	46.5651	44.6992	47.645	60.2126	74.6687	74.1416	63.3378	61.8822	55.3825	11.7445	5.85118	20.4379	23.3454	27.6328	23.2916
45.9224	60.4695	75.4794	74.1095	64.3331	61.8822	55.8362	47.3444	43.4542	46.4528	60.4695	75.4794	74.1095	64.3331	61.8822	55.8362	11.5322	5.80064	20.2627	22.8272	28.1509	22.6621
46.3553	58.5618	74.2513	74.278	64.0386	61.1544	55.3182	46.0466	44.5902	47.9125	58.5618	74.2513	74.278	64.0386	61.1544	55.3182	10.7943	5.89836	19.9695	22.8752	28.4906	22.7523
46.7883	59.8193	74.1683	73.2025	61.74	61.8687	55.694	46.5651	45.8782	47.3543	59.8193	74.1683	73.2025	61.74	61.8687	55.694	10.8853	6.24542	20.5929	23.0345	27.7422	22.0845
47.2215	59.5758	74.0533	72.5657	63.304	61.3304	54.8138	45.8616	44.6629	46.8755	59.5758	74.0533	72.5657	63.304	61.3304	54.8138	11.3604	6.03988	20.5693	22.4357	28.1241	22.6794
47.6547	59.4474	72.9376	74.4627	63.6662	61.0393	55.2708	45.9607	44.1147	47.503	59.4474	72.9376	74.4627	63.6662	61.0393	55.2708	10.7303	5.45695	20.4547	22.9577	27.9322	22.6199
48.0877	58.9578	72.8439	72.0868	61.8517	60.738	54.6412	45.8352	43.9892	47.3642	58.9578	72.8439	72.0868	61.8517	60.738	54.6412	10.5719	5.22445	19.6898	23.5584	27.485	22.4549
48.5208	59.533	74.6285	72.4854	62.2038	61.2424	54.7732	46.0961	43.2296	46.892	59.533	74.6285	72.4854	62.2038	61.2424	54.7732	10.9156	5.4401	19.9998	23.1937	27.4178	22.4126
48.9537	59.9558	73.3817	72.1617	62.9722	61.3575	54.0047	45.2111	45.0724	46.0334	59.9558	73.3817	72.1617	62.9722	61.3575	54.0047	10.5517	4.94141	19.6292	22.8349	27.9494	22.3205
49.3867	59.1906	73.6413	73.9195	62.4983	60.1557	55.264	45.9013	44.0816	47.2916	59.1906	73.6413	73.9195	62.4983	60.1557	55.264	10.9762	5.66249	19.983	22.5048	27.3161	22.0327
49.8197	58.9203	73.8794	72.3543	62.1767	61.7569	56.3473	46.1159	42.9984	46.5254	58.9203	73.8794	72.3543	62.1767	61.7569	56.3473	10.1339	4.96837	19.6966	22.7197	26.8171	22.4126
50.2529	57.9812	73.1811	73.553	62.0819	60.826	54.1943	46.4759	43.5532	47.001	57.9812	73.1811	73.553	62.0819	60.826	54.1943	10.2686	4.72576	19.6966	22.5124	27.4313	22.4472
50.6858	58.511	72.8761	72.1296	61.52	59.4685	53.8558	45.5149	43.2758	47.4336	58.511	72.8761	72.1296	61.52	59.4685	53.8558	10.4978	4.70555	18.9822	22.593	27.011	22.0115
51.1189	58.0213	71.8995	72.5657	62.9181	60.606	55.2437	45.6305	42.9687	46.4032	58.0213	71.8995	72.5657	62.9181	60.606	55.2437	9.90473	4.76957	18.4094	22.142	27.2067	22.3877
51.5517	57.307	72.6112	72.4988	62.6642	60.9445	53.1347	46.4825	42.7904	45.6107	57.307	72.6112	72.4988	62.6642	60.9445	53.1347	9.22745	4.16979	18.7228	22.9251	27.3449	21.7601
51.9847	59.1531	74.4948	71.9503	61.6994	60.9174	54.13	45.8914	42.8729	46.182	59.1531	74.4948	71.9503	61.6994	60.9174	54.13	9.51049	4.71565	18.77	22.5451	27.4677	21.7026
52.418	58.5939	73.7376	71.4393	62.5186	61.1205	54.7664	45.3894	42.1926	46.5585	58.5939	73.7376	71.4393	62.5186	61.1205	54.7664	9.23082	5.06608	17.9579	22.4837	26.4755	22.0768
52.8511	58.8534	72.2393	71.8834	63.1787	60.7752	53.0873	45.0592	42.2587	46.9382	58.8534	72.2393	71.8834	63.1787	60.7752	53.0873	9.07582	4.16979	18.0421	21.8273	26.4698	21.3667
53.2843	56.9698	72.0894	72.2473	63.111	61.4353	53.8422	46.7896	41.6775	45.7362	56.9698	72.0894	72.2473	63.111	61.4353	53.8422	9.79353	4.21696	17.7321	22.4971	27.1127	20.9733
53.7172	58.1685	71.6025	71.1503	61.3202	58.5037	55.1016	45.4621	40.8387	46.5155	58.1685	71.6025	71.1503	61.3202	58.5037	55.1016	9.41615	4.36522	17.6311	21.7928	26.299	21.0308
54.1503	57.9143	72.2607	72.0359	60.8971	58.8829	54.4719	44.3194	42.7309	47.0538	57.9143	72.2607	72.0359	60.8971	58.8829	54.4719	9.09941	4.27088	17.2031	21.6738	26.9342	21.4511
54.5834	57.3845	71.9958	72.7048	61.8246	58.7576	54.2451	45.6734	41.4331	45.7196	57.3845	71.9958	72.7048	61.8246	58.7576	54.2451	8.38844	3.76882	17.5603	22.5336	26.464	21.3072
55.0163	55.8327	71.0326	72.06	61.6825	60.8395	53.3006	45.5875	41.5156	45.614	55.8327	71.0326	72.06	61.6825	60.8395	53.3006	8.40529	3.29371	17.1054	22.0672	25.848	21.1901
55.4494	56.0575	72.4373	72.0252	61.5572	60.5247	53.7847	44.2203	42.4932	44.3656	56.0575	72.4373	72.0252	61.5572	60.5247	53.7847	8.60409	3.81936	16.1181	21.8446	26.4295	21.3456
55.8827	56.7986	71.8674	70.7757	60.9817	58.3345	52.9892	45.33	40.34	45.7196	56.7986	71.8674	70.7757	60.9817	58.3345	52.9892	8.4592	3.57338	16.6808	21.526	26.464	21.0328
56.3159	56.4535	70.4038	71.0272	61.8145	57.6947	53.2092	45.0228	40.9476	46.3867	56.4535	70.4038	71.0272	61.8145	57.6947	53.2092	7.69769	3.6711	16.5865	22.6161	26.5005	21.2803
56.749	56.3678	70.1256	70.6607	60.8937	59.2079	52.2139	45.1252	41.0368	46.1721	56.3678	70.1256	70.6607	60.8937	59.2079	52.2139	8.36485	3.61045	17.2132	21.7928	25.9919	21.1594
57.1821	55.8327	70.3985	70.4038	60.3216	59.9357	52.9722	43.6358	41.0698	45.6404	55.8327	70.3985	70.4038	60.3216	59.9357	52.9722	8.43224	3.53632	16.1923	21.9348	26.0226	20.8121
57.6152	56.3812	71.0834	70.8908	61.5674	58.4529	54.2586	44.3458	41.4067	45.8154	56.3812	71.0834	70.8908	61.5674	58.4529	54.2586	7.97736	3.43186	14.868	21.4396	26.0629	20.2785
58.0481	54.4575	69.9624	70.1363	60.8158	58.9912	51.7908	45.1351	42.0936	45.647	54.4575	69.9624	70.1363	60.8158	58.9912	51.7908	8.03464	3.03089	15.2151	21.4588	26.132	20.956
58.4813	55.9023	70.2112	69.6038	60.2437	59.0555	52.9892	44.7751	40.2409	44.9205	55.9023	70.2112	69.6038	60.2437	59.0555	52.9892	7.71116	3.48578	15.4746	21.0366	26.3431	20.0482
58.9143	56.1137	68.9885	70.0078	61.5267	58.8524	53.4563	43.8108	38.3916	44.7355	56.1137	68.9885	70.0078	61.5267	58.8524	53.4563	7.95714	2.98035	15.1376	21.3821	25.1666	20.6643
59.3475	55.1772	69.4433	69.3577	59.3297	59.4177	52.7894	42.9852	39.9074	45.0492	55.1772	69.4433	69.3577	59.3297	59.4177	52.7894	7.62356	3.04437	16.0743	21.5049	26.2702	20.1941
59.7807	53.925	69.3577	68.8119	60.5552	59.0014	51.4963	44.7751	39.2634	45.8947	53.925	69.3577	68.8119	60.5552	59.0014	51.4963	7.3641	3.17578	13.8504	21.8887	26.0955	20.9311
60.2139	54.6127	69.6012	68.844	60.5349	57.6574	52.1496	43.4178	39.6333	45.2111	54.6127	69.6012	68.844	60.5349	57.6574	52.1496	7.52584	3.00056	14.8815	20.9502	25.4142	20.6912
60.6467	55.0087	69.5262	68.7905	58.6628	58.7508	52.2106	43.6655	40.165	44.5737	55.0087	69.5262	68.7905	58.6628	58.7508	52.2106	6.97324	2.62992	15.3634	21.2516	25.0822	20.4762
61.08	53.2428	68.4025	68.3651	60.0677	59.042	52.7657	43.6259	39.9866	45.789	53.2428	68.4025	68.3651	60.0677	59.042	52.7657	6.68683	2.79165	15.0702	21.098	25.7194	20.1787
61.5134	54.321	67.8406	69.0045	59.35	57.8368	51.7536	43.8472	38.025	45.4621	54.321	67.8406	69.0045	59.35	57.8368	51.7536	6.61607	2.56253	13.965	21.0328	25.3797	20.4493
61.9463	54.5538	67.3992	68.2687	59.7495	58.2431	51.7197	43.725	39.7389	45.145	54.5538	67.3992	68.2687	59.7495	58.2431	51.7197	6.79128	2.79165	14.0189	21.549	26.6905	20.2075
62.3795	53.6628	69.5744	68.5978	59.3094	57.2817	51.0968	44.7058	39.1346	44.9733	53.6628	69.5744	68.5978	59.3094	57.2817	51.0968	6.87215	2.17503	14.2514	21.0328	25.7673	19.9715
62.8128	53.7271	69.4915	67.8835	59.6682	58.067	52.5389	42.9852	38.2694	43.8207	53.7271	69.4915	67.8835	59.6682	58.067	52.5389	6.87889	2.48503	13.901	20.979	25.6407	20.244
63.2456	53.8421	68.9965	68.5443	59.9628	58.8558	52.4509	44.3392	39.2832	44.4581	53.8421	68.9965	68.5443	59.9628	58.8558	52.4509	6.47792	2.22894	14.2986	21.075	25.1321	20.2632
63.6788	53.1224	68.2928	69.3176	59.0318	58.5782	51.608	44.2468	38.4708	46.3537	53.1224	68.2928	69.3176	59.0318	58.5782	51.608	6.76096	1.89199	13.2136	20.8082	24.8078	20.148
64.1118	53.2348	67.953	68.4908	59.7833	58.998	51.1442	44.326	38.7119	43.4443	53.2348	67.953	68.4908	59.7833	58.998	51.1442	6.48803	2.0234	13.3854	21.8503	25.6637	20.0233
64.5447	53.3766	68.3276	68.1804	58.8727	58.1246	52.7217	44.5902	38.8341	44.9403	53.3766	68.3276	68.1804	58.8727	58.1246	52.7217	6.0264	2.15481	13.6516	20.9138	25.0477	20.1288
64.9779	52.2689	68.448	68.2928	59.1605	56.2356	52.0684	44.6331	37.6188	44.5869	52.2689	68.448	68.2928	59.1605	56.2356	52.0684	5.96238	2.30307	11.9163	20.6892	24.9728	20.1384
65.4108	53.1705	68.2821	67.6427	59.5362	58.7001	51.9127	43.9561	37.992	44.6827	53.1705	68.2821	67.6427	59.5362	58.7001	51.9127	6.60596	1.62917	12.9643	20.885	24.9459	19.3439
65.844	54.008	68.4881	67.8808	59.6378	58.0772	51.0934	44.009	38.0118	44.9964	54.008	68.4881	67.8808	59.6378	58.0772	51.0934	6.1814	2.4985	13.6988	20.6374	25.3605	20.457
66.2775	52.8361	68.6781	68.539	59.2552	57.0413	51.5538	44.0684	38.3849	43.8373	52.8361	68.6781	68.539	59.2552	57.0413	51.5538	6.13759	1.53819	13.035	21.004	26.1339	20.3054
66.7105	52.82	68.662	67.6052	57.5931	57.4306	52.1293	42.6781	38.7812	44.643	52.82	68.662	67.6052	57.5931	57.4306	52.1293	5.82086	1.36634	12.7553	20.8716	25.1033	20.1154
67.1436	52.4294	69.2533	68.1938	59.2552	57.4848	51.327	43.791	38.5897	43.3749	52.4294	69.2533	68.1938	59.2552	57.4848	51.327	5.67934	1.7471	12.4689	20.6835	25.1167	20.006
67.5767	52.0281	67.1236	67.64	58.3006	57.5085	51.3372	44.1213	37.5032	44.359	52.0281	67.1236	67.64	58.3006	57.5085	51.3372	6.01292	1.89873	12.5667	20.5491	25.1571	19.6164
68.0096	52.2341	67.5784	67.4259	58.9235	56.784	51.7705	43.7811	38.2231	44.3789	52.2341	67.5784	67.4259	58.9235	56.784	51.7705	5.99607	1.85492	12.6105	20.6624	24.5659	19.887
68.4424	52.218	67.5517	67.7764	59.7833	58.0941	51.4997	43.2197	38.0712	43.6193	52.218	67.5517	67.7764	59.7833	58.0941	51.4997	5.81412	1.55841	12.1589	21.3763	24.7272	20.48
68.8757	52.2689	66.6821	66.7972	60.4875	56.8822	50.8835	42.4833	38.2429	44.3161	52.2689	66.6821	66.7972	60.4875	56.8822	50.8835	5.83771	1.66286	11.3738	20.9119	24.8884	19.8544
69.3088	52.8441	67.458	68.3276	58.9607	57.7048	50.4096	44.3756	37.8929	43.4905	52.8441	67.458	68.3276	58.9607	57.7048	50.4096	5.50749	1.56852	11.9871	21.1115	24.7655	19.8506
69.7419	50.9712	68.1162	68.0895	58.26	57.1395	52.5254	43.2329	38.2495	43.7415	50.9712	68.1162	68.0895	58.26	57.1395	52.5254	5.06272	1.77743	11.448	20.7027	24.9824	19.388
70.1749	50.5405	68.5925	67.8728	57.8842	56.2965	51.5335	43.4013	38.0613	43.2296	50.5405	68.5925	67.8728	57.8842	56.2965	51.5335	4.70218	1.35623	11.9029	20.2881	25.2453	20.0425
70.6081	51.3083	66.6821	66.8507	59.2925	57.61	51.4252	42.5295	37.3678	42.6814	51.3083	66.6821	66.8507	59.2925	57.61	51.4252	5.25815	1.3933	11.5221	20.5357	25.0419	19.9695
71.0411	50.3532	66.3263	67.7229	58.9167	55.3656	50.5687	41.5454	37.8797	43.9066	50.3532	66.3263	67.7229	58.9167	55.3656	50.5687	5.06608	1.29558	11.1009	20.2229	24.6753	19.9427
71.4739	50.6528	67.5891	66.7838	57.891	56.9567	50.677	43.0612	37.5164	43.4938	50.6528	67.5891	66.7838	57.891	56.9567	50.677	4.97174	1.23156	11.2155	20.7161	24.7962	19.7162
71.9068	51.3351	67.0995	66.2995	58.1957	57.1666	51.1476	43.6127	36.2219	42.8399	51.3351	67.0995	66.2995	58.1957	57.1666	51.1476	5.42999	1.09004	11.1616	20.3495	24.8327	19.9139
72.3401	51.2308	66.5082	65.1704	58.1144	58.4394	51.0697	43.332	37.4768	43.2659	51.2308	66.5082	65.1704	58.1144	58.4394	51.0697	4.74261	1.28211	11.1818	19.9273	24.4662	19.4706
72.773	50.4522	66.1791	66.6661	57.5355	56.9093	50.9174	41.8393	36.0171	43.1504	50.4522	66.1791	66.6661	57.5355	56.9093	50.9174	4.5775	1.272	9.90473	20.3726	24.9824	19.3036
73.2062	51.5063	66.9443	66.2193	58.5071	56.7366	50.1557	41.3175	36.7139	43.6028	51.5063	66.9443	66.2193	58.5071	56.7366	50.1557	4.90435	0.722764	10.3394	20.411	24.5256	19.3996
73.6393	50.2462	67.0032	64.9484	57.6473	56.0596	50.3791	42.2653	35.6274	41.7997	50.2462	67.0032	64.9484	57.6473	56.0596	50.3791	4.55392	0.503744	10.5281	20.7411	24.6561	19.9024
74.0723	50.5084	66.0694	67.137	57.4509	56.7434	49.9932	40.69	36.3242	43.4311	50.5084	66.0694	67.137	57.4509	56.7434	49.9932	4.78978	0.726133	10.6224	19.7412	24.0977	19.6836
74.5054	50.1338	65.355	65.6627	57.6405	56.8754	51.845	41.727	35.9841	43.8174	50.1338	65.355	65.6627	57.6405	56.8754	51.845	4.89761	0.975478	10.4472	20.4858	24.4969	19.5358
74.9384	50.6555	65.5985	65.7698	57.1598	56.151	50.9242	41.8228	36.1888	42.0407	50.6555	65.5985	65.7698	57.1598	56.151	50.9242	3.94403	0.962	9.76658	20.2862	24.2051	18.9601
75.3714	50.8562	65.5798	65.7617	56.8585	56.151	49.6649	41.367	36.3903	42.7045	50.8562	65.5798	65.7617	56.8585	56.151	49.6649	4.48316	0.365594	9.04213	19.8295	24.2819	19.2863
75.8043	49.4248	65.7082	64.5122	57.0007	56.0257	49.9865	40.0659	36.6512	42.9093	49.4248	65.7082	64.5122	57.0007	56.0257	49.9865	4.27762	0.850806	10.0631	20.3054	23.6659	18.8622
76.2374	49.9144	65.1731	64.5952	57.241	55.2336	49.9458	41.0929	36.3473	42.3578	49.9144	65.1731	64.5952	57.241	55.2336	49.9458	4.23381	0.429615	9.0455	19.745	24.6715	18.937
76.6704	49.5639	65.2534	64.9002	57.1259	54.8646	49.2722	39.5309	35.9709	42.3578	49.5639	65.2534	64.9002	57.1259	54.8646	49.2722	4.12262	0.503744	9.92157	19.532	24.1744	19.1635
77.1034	49.7244	66.0159	65.9196	56.3169	55.8362	48.6357	39.6135	36.7271	42.5856	49.7244	66.0159	65.9196	56.3169	55.8362	48.6357	4.25066	0.685699	9.39593	20.4206	24.2263	18.6856
77.5365	49.2107	64.8734	64.0092	58.0027	55.8903	49.2349	39.445	34.5938	43.3485	49.2107	64.8734	64.0092	58.0027	55.8903	49.2349	3.82947	0.0657058	9.65875	19.8199	24.1303	18.8315
77.9695	49.711	64.6219	65.8848	55.5247	55.545	49.3907	40.1881	35.2014	42.6319	49.711	64.6219	65.8848	55.5247	55.545	49.3907	3.82273	0.470049	9.13647	20.0924	23.9	18.5743
78.4026	50.6662	64.3704	63.9985	57.3087	55.606	50.4299	40.0263	35.5713	41.3439	50.6662	64.3704	63.9985	57.3087	55.606	50.4299	3.6273	0.382441	9.51386	19.6682	24.2589	18.5494
78.8358	49.4916	65.6226	64.3223	57.5762	55.6297	50.914	39.4681	35.3005	42.5196	49.4916	65.6226	64.3223	57.5762	55.6297	50.914	3.97773	0.635156	8.48279	20.1058	23.5238	18.8219
79.2692	48.6863	65.042	64.7129	58.0738	55.1253	50.1388	39.128	36.0832	41.7831	48.6863	65.042	64.7129	58.0738	55.1253	50.1388	3.76208	-0.0589667	8.73213	19.7968	23.8405	18.5263
79.7021	49.5398	64.2286	64.4989	57.0718	55.4232	50.7684	39.3856	35.0264	41.1854	49.5398	64.2286	64.4989	57.0718	55.4232	50.7684	4.55055	0.240921	9.15332	19.7949	24.2051	18.5724
80.135	50.0455	65.2025	63.6347	57.2783	56.7976	49.13	38.2099	35.0528	42.7541	50.0455	65.2025	63.6347	57.2783	56.7976	49.13	3.56665	0.446462	8.61757	19.7968	23.9115	18.6165
80.5681	48.8388	63.7604	65.644	57.0616	55.4062	49.3331	38.2429	35.1155	41.367	48.8388	63.7604	65.644	57.0616	55.4062	49.3331	3.9811	-0.0387496	8.503	19.4226	23.7599	19.1654
81.001	48.7024	64.8949	64.1163	56.4218	55.6567	50.2065	38.6723	35.0528	41.3274	48.7024	64.8949	64.1163	56.4218	55.6567	50.2065	3.27013	-0.453201	8.75909	19.8486	23.9249	18.2481
81.4342	49.4595	64.654	63.5143	57.3629	55.1388	50.193	38.0613	34.607	41.1293	49.4595	64.654	63.5143	57.3629	55.1388	50.193	3.50936	-0.03538	8.66811	19.697	23.6812	18.7758
81.8675	50.0803	64.2821	64.8173	55.1219	55.0812	50.1963	38.4114	34.5211	42.3148	50.0803	64.2821	64.8173	55.1219	55.0812	50.1963	3.65762	-0.365594	8.79615	19.7987	23.4356	18.4381
82.3008	47.9425	64.3678	65.1009	58.5477	55.4265	49.2519	37.3843	34.6928	41.5322	47.9425	64.3678	65.1009	58.5477	55.4265	49.2519	3.75197	-0.139835	8.30083	20.457	22.9059	18.1195
82.7339	47.9184	63.3965	64.6139	57.3494	55	49.8578	37.6221	33.8045	40.799	47.9184	63.3965	64.6139	57.3494	55	49.8578	3.42176	0.10614	8.10203	19.6778	23.5354	18.2864
83.167	48.3706	65.3845	63.3591	57.153	55.2877	49.9425	37.7509	33.2034	40.0329	48.3706	65.3845	63.3591	57.153	55.2877	49.9425	3.25665	-0.507114	8.13572	19.5761	23.8942	18.2922
83.5999	47.5626	63.327	63.4126	57.5051	54.3162	48.9133	37.064	34.4947	40.7495	47.5626	63.327	63.4126	57.5051	54.3162	48.9133	2.4985	-0.338638	8.04138	19.5032	23.9019	18.7662
84.0328	48.6863	64.6166	64.4025	55.3216	54.4177	49.6615	37.3414	33.504	41.3406	48.6863	64.6166	64.4025	55.3216	54.4177	49.6615	3.35773	-0.284725	7.9066	19.9235	23.6524	18.7432

## Sheet: Supplementary Fig.1a
Supplementary Fig.1a
	PTH–PTH1R–Gs
Volumn (mL)	UV280nm/mAU
0	8.40412
0.001	8.40556
0.002	8.40643
0.003	6.92711
0.003	3.41091e-05
0.004	0.00060157
0.005	0.00247567
0.006	0.00275036
0.007	0.00329074
0.008	0.00309914
0.008	0.00332648
0.009	0.00424166
0.01	0.00412041
0.011	0.00220279
0.012	0.0027714
0.013	0.00144702
0.013	0.000725222
0.014	0.00164061
0.015	0.00289092
0.016	0.00355872
0.017	0.00315114
0.018	0.00320178
0.018	0.00351173
0.019	0.00255223
0.02	0.00326214
0.021	0.00113399
0.022	-0.000742874
0.023	-0.000930107
0.023	-0.000660531
0.024	0.00131731
0.025	0.00188862
0.026	0.00290455
0.027	0.00197241
0.028	0.0010189
0.028	0.00220107
0.029	0.0027558
0.03	0.00470072														Coomassie blue-stained SDS PAGE
0.031	0.00392309
0.032	0.00599215
0.033	0.00710292
0.033	0.00724744
0.034	0.00853238
0.035	0.00758327
0.036	0.00848902
0.037	0.00816768
0.038	0.00917922
0.038	0.0115956
0.039	0.0113616
0.04	0.0131538
0.041	0.0116178
0.042	0.0134339
0.043	0.0138379
0.043	0.0159759
0.044	0.0154525
0.045	0.0147732
0.046	0.0144011
0.047	0.0127922
0.048	0.0139196
0.048	0.0155566
0.049	0.0131953
0.05	0.0114324
0.051	0.00971052
0.052	0.0111974
0.053	0.0111846
0.053	0.0112976
0.054	0.0114454
0.055	0.0117979
0.056	0.011177
0.057	0.0107827
0.058	0.0102045
0.058	0.00973754
0.059	0.00778287
0.06	0.00562334
0.061	0.00531403
0.062	0.0052648
0.063	0.00342708
0.063	0.00542102
0.064	0.00509988
0.065	0.00629732
0.066	0.00751557
0.067	0.00714925
0.068	0.00774523
0.068	0.00815521
0.069	0.00698193
0.07	0.00853979
0.071	0.00811059
0.072	0.0101229
0.073	0.00926099
0.073	0.00922701
0.074	0.00976394
0.075	0.0106592
0.076	0.0110407
0.077	0.0105045
0.078	0.00939227
0.078	0.0121249
0.079	0.0114213
0.08	0.0111319
0.081	0.0130868
0.082	0.0134798
0.082	0.0140652
0.083	0.0154887
0.084	0.0145619
0.085	0.0133018
0.086	0.01381
0.087	0.0121215
0.087	0.0122658
0.088	0.0121352
0.089	0.0121079
0.09	0.0118578
0.091	0.0120462
0.092	0.0131462
0.092	0.0107244
0.093	0.011434
0.094	0.0106893
0.095	0.010301
0.096	0.00842342
0.097	0.00827318
0.097	0.0098904
0.098	0.0100955
0.099	0.00691994
0.1	0.00597038
0.101	0.00711943
0.102	0.00665051
0.102	0.00506161
0.103	0.00601815
0.104	0.00701747
0.105	0.00717118
0.106	0.00717118
0.107	0.00581741
0.107	0.0056123
0.108	0.00453734
0.109	0.00401286
0.11	0.00394881
0.111	0.00483112
0.112	0.00455993
0.112	0.00408432
0.113	0.00551832
0.114	0.00550773
0.115	0.00604664
0.116	0.00569291
0.117	0.00599838
0.117	0.00537987
0.118	0.00467854
0.119	0.00604812
0.12	0.00770199
0.121	0.00830534
0.122	0.00646756
0.122	0.0063898
0.123	0.00776634
0.124	0.00657455
0.125	0.00566356
0.126	0.00514096
0.127	0.00369918
0.127	0.00308459
0.128	0.00304597
0.129	0.00450186
0.13	0.0044107
0.131	0.00445646
0.132	0.00479619
0.132	0.00433891
0.133	0.00488252
0.134	0.00558501
0.135	0.006305
0.136	0.00707144
0.137	0.00629328
0.137	0.0056132
0.138	0.00430038
0.139	0.00347619
0.14	0.00206058
0.141	0.00100679
0.142	0.000542717
0.142	0.000314016
0.143	0.000472347
0.144	0.00114665
0.145	0.00249403
0.146	0.00152029
0.147	0.000696009
0.147	0.0014029
0.148	0.00158223
0.149	0.00196239
0.15	0.000902842
0.151	0.00204702
0.152	0.00104867
0.152	0.0011351
0.153	0.0021204
0.154	0.00113851
0.155	0.00156509
0.156	0.0015876
0.157	0.00117732
0.157	0.00261008
0.158	0.00506142
0.159	0.00595385
0.16	0.00698965
0.161	0.0075208
0.162	0.00668869
0.162	0.0079504
0.163	0.00951638
0.164	0.01029
0.165	0.00994119
0.166	0.0110808
0.167	0.0130229
0.167	0.0146161
0.168	0.0162145
0.169	0.0161124
0.17	0.0170044
0.171	0.0173134
0.171	0.017097
0.172	0.0168893
0.173	0.017236
0.174	0.0163871
0.175	0.0172313
0.176	0.0150573
0.176	0.0127997
0.177	0.0126603
0.178	0.0126467
0.179	0.0112846
0.18	0.0115309
0.181	0.0117166
0.181	0.0126595
0.182	0.0153792
0.183	0.0153145
0.184	0.0151948
0.185	0.0147783
0.186	0.0144298
0.186	0.0135984
0.187	0.012546
0.188	0.0119919
0.189	0.0113008
0.19	0.0107242
0.191	0.00826176
0.191	0.00723608
0.192	0.00690712
0.193	0.00760524
0.194	0.00678913
0.195	0.0069314
0.196	0.00710489
0.196	0.0071261
0.197	0.00882907
0.198	0.00933946
0.199	0.00978173
0.2	0.0099925
0.201	0.00790467
0.201	0.00824513
0.202	0.00761555
0.203	0.00589939
0.204	0.00646714
0.205	0.00539536
0.206	0.00485916
0.206	0.00425534
0.207	0.00248498
0.208	0.00208744
0.209	0.00119228
0.21	0.000497262
0.211	0.000775822
0.211	0.00212914
0.212	0.00331318
0.213	0.00321799
0.214	0.00193195
0.215	0.00122873
0.216	0.000636733
0.216	-0.000264893
0.217	-8.47703e-05
0.218	6.71409e-05
0.219	-0.000320227
0.22	-0.00150078
0.221	-0.00162447
0.221	-0.000431407
0.222	-0.00162848
0.223	-0.00145198
0.224	-0.000612674
0.225	-0.000949309
0.226	-0.000709331
0.226	0.000894446
0.227	0.001244
0.228	0.00270377
0.229	0.00289374
0.23	0.00383652
0.231	0.00482226
0.231	0.0051227
0.232	0.00405914
0.233	0.0022631
0.234	0.00205006
0.235	0.00288187
0.236	0.00425993
0.236	0.00612245
0.237	0.00719843
0.238	0.00835441
0.239	0.00891063
0.24	0.00820903
0.241	0.00880059
0.241	0.0104551
0.242	0.0122943
0.243	0.0138428
0.244	0.0132732
0.245	0.0123344
0.246	0.0122921
0.246	0.0129862
0.247	0.0124784
0.248	0.011962
0.249	0.0122706
0.25	0.012262
0.251	0.0122275
0.251	0.0128495
0.252	0.0145369
0.253	0.0160358
0.254	0.0167867
0.255	0.0178015
0.256	0.0187449
0.256	0.0185376
0.257	0.0187365
0.258	0.020834
0.259	0.0218988
0.26	0.0232256
0.26	0.026996
0.261	0.0292619
0.262	0.0311439
0.263	0.0338941
0.264	0.0369452
0.265	0.0405179
0.265	0.0438784
0.266	0.0484016
0.267	0.0530569
0.268	0.056953
0.269	0.0615681
0.27	0.0671421
0.27	0.072489
0.271	0.0773796
0.272	0.0807725
0.273	0.0850914
0.274	0.0930568
0.275	0.101174
0.275	0.107012
0.276	0.112408
0.277	0.117873
0.278	0.122376
0.279	0.126181
0.28	0.130996
0.28	0.134697
0.281	0.137519
0.282	0.142044
0.283	0.146064
0.284	0.148943
0.285	0.152151
0.285	0.155502
0.286	0.157769
0.287	0.159348
0.288	0.160993
0.289	0.164081
0.29	0.165548
0.29	0.166169
0.291	0.166233
0.292	0.166931
0.293	0.167463
0.294	0.167558
0.295	0.16666
0.295	0.164574
0.296	0.163868
0.297	0.16358
0.298	0.1625
0.299	0.16162
0.3	0.160989
0.3	0.16009
0.301	0.159462
0.302	0.158826
0.303	0.15709
0.304	0.154789
0.305	0.152529
0.305	0.149896
0.306	0.147982
0.307	0.147827
0.308	0.14685
0.309	0.144732
0.31	0.143057
0.31	0.144315
0.311	0.143219
0.312	0.140934
0.313	0.139111
0.314	0.138659
0.315	0.136677
0.315	0.134943
0.316	0.133957
0.317	0.132366
0.318	0.131262
0.319	0.130096
0.32	0.128557
0.32	0.127912
0.321	0.126233
0.322	0.1242
0.323	0.123796
0.324	0.123513
0.325	0.121625
0.325	0.120206
0.326	0.120043
0.327	0.119416
0.328	0.118197
0.329	0.116603
0.33	0.114645
0.33	0.112455
0.331	0.109744
0.332	0.109185
0.333	0.109834
0.334	0.109703
0.335	0.110396
0.335	0.111593
0.336	0.111555
0.337	0.111408
0.338	0.111345
0.339	0.111053
0.34	0.111134
0.34	0.112826
0.341	0.112639
0.342	0.113095
0.343	0.114765
0.344	0.114288
0.345	0.113133
0.345	0.114749
0.346	0.117137
0.347	0.116785
0.348	0.116622
0.349	0.116723
0.349	0.118157
0.35	0.120623
0.351	0.121546
0.352	0.121747
0.353	0.122618
0.354	0.123404
0.354	0.123783
0.355	0.123536
0.356	0.122109
0.357	0.121582
0.358	0.121518
0.359	0.120899
0.359	0.120523
0.36	0.120909
0.361	0.120944
0.362	0.120188
0.363	0.119956
0.364	0.118783
0.364	0.118694
0.365	0.119468
0.366	0.118833
0.367	0.117902
0.368	0.117828
0.369	0.118505
0.369	0.118175
0.37	0.116644
0.371	0.116794
0.372	0.117626
0.373	0.117619
0.374	0.116596
0.374	0.115754
0.375	0.115052
0.376	0.113994
0.377	0.113743
0.378	0.11535
0.379	0.1172
0.379	0.118161
0.38	0.118219
0.381	0.116888
0.382	0.115879
0.383	0.116358
0.384	0.116311
0.384	0.11656
0.385	0.115325
0.386	0.113114
0.387	0.112322
0.388	0.111482
0.389	0.1117
0.389	0.111632
0.39	0.1119
0.391	0.11225
0.392	0.111285
0.393	0.109774
0.394	0.108845
0.394	0.10772
0.395	0.105884
0.396	0.105429
0.397	0.104731
0.398	0.104444
0.399	0.102752
0.399	0.0978785
0.4	0.0960757
0.401	0.0956528
0.402	0.0951959
0.403	0.0958572
0.404	0.0955412
0.404	0.0938557
0.405	0.0930471
0.406	0.0922774
0.407	0.0927646
0.408	0.0920178
0.409	0.0910728
0.409	0.0910704
0.41	0.0907549
0.411	0.0890367
0.412	0.0894496
0.413	0.0894211
0.414	0.0903432
0.414	0.0911581
0.415	0.0923605
0.416	0.0925873
0.417	0.0922025
0.418	0.0916975
0.419	0.0922208
0.419	0.0918582
0.42	0.0920034
0.421	0.0916575
0.422	0.0901872
0.423	0.0888357
0.424	0.0865325
0.424	0.0848482
0.425	0.0853527
0.426	0.0854047
0.427	0.0862235
0.428	0.0878085
0.429	0.088763
0.429	0.0885176
0.43	0.0867963
0.431	0.0853969
0.432	0.0861011
0.433	0.0861445
0.434	0.0851602
0.434	0.0831631
0.435	0.0816902
0.436	0.0800526
0.437	0.0785836
0.438	0.0791003
0.438	0.0795924
0.439	0.0783735
0.44	0.077895
0.441	0.0779017
0.442	0.0766869
0.443	0.0768145
0.443	0.0766196
0.444	0.0771929
0.445	0.0785308
0.446	0.077456
0.447	0.0761963
0.448	0.0754035
0.448	0.0735792
0.449	0.0729583
0.45	0.0730876
0.451	0.0717126
0.452	0.0700489
0.453	0.0694567
0.453	0.0662689
0.454	0.0651774
0.455	0.0646322
0.456	0.0649385
0.457	0.0646762
0.458	0.0651918
0.458	0.0651361
0.459	0.0642124
0.46	0.0639714
0.461	0.063097
0.462	0.0631541
0.463	0.0636663
0.463	0.0651395
0.464	0.0655091
0.465	0.065583
0.466	0.0639232
0.467	0.0647769
0.468	0.0636839
0.468	0.0624613
0.469	0.061913
0.47	0.0619464
0.471	0.0625934
0.472	0.0624091
0.473	0.0638665
0.473	0.0641671
0.474	0.0638726
0.475	0.0626534
0.476	0.0634564
0.477	0.0624145
0.478	0.0616209
0.478	0.0625277
0.479	0.0611909
0.48	0.0604337
0.481	0.0596173
0.482	0.0587457
0.483	0.0577437
0.483	0.0572605
0.484	0.0553209
0.485	0.0545361
0.486	0.0541748
0.487	0.0544814
0.488	0.054734
0.488	0.0570939
0.489	0.0570527
0.49	0.0562461
0.491	0.05485
0.492	0.0536371
0.493	0.0530176
0.493	0.0517652
0.494	0.0503833
0.495	0.051541
0.496	0.0507512
0.497	0.0498495
0.498	0.0500659
0.498	0.0496521
0.499	0.0487637
0.5	0.0476927
0.501	0.0491158
0.502	0.0497503
0.503	0.0495292
0.503	0.0497355
0.504	0.0496784
0.505	0.0484095
0.506	0.0469607
0.507	0.0456484
0.508	0.043424
0.508	0.0390228
0.509	0.0344538
0.51	0.0325574
0.511	0.0319862
0.512	0.0304898
0.513	0.029322
0.513	0.0313291
0.514	0.0312063
0.515	0.0318932
0.516	0.0302799
0.517	0.0308127
0.518	0.0294901
0.518	0.0279831
0.519	0.02787
0.52	0.0280664
0.521	0.0282401
0.522	0.0252923
0.523	0.0231034
0.523	0.0221891
0.524	0.0205902
0.525	0.0198321
0.526	0.019397
0.527	0.0200621
0.527	0.0200113
0.528	0.0208929
0.529	0.0233595
0.53	0.0246639
0.531	0.0274961
0.532	0.027786
0.532	0.0282398
0.533	0.0291534
0.534	0.0272661
0.535	0.0246969
0.536	0.0214761
0.537	0.0201498
0.537	0.0188301
0.538	0.018962
0.539	0.0191955
0.54	0.0167855
0.541	0.0130562
0.542	0.010833
0.542	0.0108281
0.543	0.0118891
0.544	0.0133319
0.545	0.0121663
0.546	0.0101336
0.547	0.0095546
0.547	0.00873667
0.548	0.00675594
0.549	0.00564779
0.55	0.00454999
0.551	0.00384761
0.552	0.00045667
0.552	-0.000196241
0.553	-0.00106107
0.554	-0.00345137
0.555	-0.00514311
0.556	-0.00549727
0.557	-0.0045901
0.557	-0.00330145
0.558	-0.00301376
0.559	-0.00389506
0.56	-0.00460608
0.561	-0.00415917
0.562	-0.00359633
0.562	-0.00135019
0.563	-0.000953165
0.564	-0.00216497
0.565	-0.00405064
0.566	-0.00412104
0.567	-0.0049487
0.567	-0.00564503
0.568	-0.00588277
0.569	-0.00541578
0.57	-0.00637298
0.571	-0.00755387
0.572	-0.00964109
0.572	-0.00740414
0.573	-0.0077715
0.574	-0.0095508
0.575	-0.00877247
0.576	-0.00903624
0.577	-0.00938848
0.577	-0.0101426
0.578	-0.0115879
0.579	-0.0106277
0.58	-0.00919316
0.581	-0.0093695
0.582	-0.00919476
0.582	-0.00798941
0.583	-0.00766804
0.584	-0.00797352
0.585	-0.00730714
0.586	-0.00763213
0.587	-0.00649699
0.587	-0.00348364
0.588	-0.000956907
0.589	0.00146773
0.59	0.00370094
0.591	0.00593637
0.592	0.00917974
0.592	0.0116706
0.593	0.0114019
0.594	0.0129748
0.595	0.0162983
0.596	0.0171443
0.597	0.0181442
0.597	0.0219262
0.598	0.023299
0.599	0.0240922
0.6	0.0248073
0.601	0.0236096
0.602	0.0248239
0.602	0.0257519
0.603	0.0261182
0.604	0.0250091
0.605	0.0244976
0.606	0.0246468
0.607	0.0252614
0.607	0.0232695
0.608	0.0219806
0.609	0.0211306
0.61	0.0194671
0.611	0.0178658
0.612	0.016667
0.612	0.0153768
0.613	0.0149286
0.614	0.0146781
0.615	0.0132727
0.616	0.0111675
0.616	0.00992232
0.617	0.00986677
0.618	0.00934362
0.619	0.00972665
0.62	0.00970326
0.621	0.00800897
0.621	0.00719175
0.622	0.00539511
0.623	0.00337137
0.624	0.00180802
0.625	0.00118548
0.626	0.00126969
0.626	-0.000265177
0.627	-0.00108247
0.628	0.00106422
0.629	0.00106883
0.63	-0.000951476
0.631	-0.00356705
0.631	-0.00517777
0.632	-0.00569075
0.633	-0.00627234
0.634	-0.0069084
0.635	-0.00906202
0.636	-0.0100214
0.636	-0.010955
0.637	-0.0125644
0.638	-0.0137746
0.639	-0.0149697
0.64	-0.0151101
0.641	-0.0141876
0.641	-0.01472
0.642	-0.0144474
0.643	-0.0138768
0.644	-0.0134622
0.645	-0.0131366
0.646	-0.0125672
0.646	-0.0112608
0.647	-0.00951837
0.648	-0.0083195
0.649	-0.00826386
0.65	-0.00745552
0.651	-0.0059466
0.651	-0.00131955
0.652	0.00132318
0.653	0.00304112
0.654	0.00314141
0.655	0.00261791
0.656	0.0033047
0.656	0.00415678
0.657	0.00487425
0.658	0.006171
0.659	0.00641911
0.66	0.0051419
0.661	0.00382061
0.661	0.00212366
0.662	0.00225364
0.663	0.00396558
0.664	0.00604496
0.665	0.00835865
0.666	0.00955578
0.666	0.00902714
0.667	0.00742774
0.668	0.00548505
0.669	0.00362746
0.67	0.00226907
0.671	0.000871738
0.671	-0.00125886
0.672	-0.00347896
0.673	-0.00526141
0.674	-0.00722263
0.675	-0.00828943
0.676	-0.00799698
0.676	-0.00805485
0.677	-0.0085963
0.678	-0.00940271
0.679	-0.0113946
0.68	-0.0111955
0.681	-0.0101304
0.681	-0.0101261
0.682	-0.0105797
0.683	-0.0128288
0.684	-0.0150014
0.685	-0.0158952
0.686	-0.0163817
0.686	-0.0162871
0.687	-0.0148504
0.688	-0.0131245
0.689	-0.0117975
0.69	-0.0113841
0.691	-0.0106161
0.691	-0.00923741
0.692	-0.00615346
0.693	-0.00486093
0.694	-0.0048291
0.695	-0.00521373
0.696	-0.00513982
0.696	-0.00522082
0.697	-0.00479168
0.698	-0.00381303
0.699	-0.00194702
0.7	0.000873869
0.701	0.000861948
0.701	0.000473321
0.702	0.00221365
0.703	0.00585316
0.704	0.00884507
0.705	0.00936611
0.705	0.00761686
0.706	0.00636378
0.707	0.00535041
0.708	0.00409884
0.709	0.00272323
0.71	0.00336392
0.71	0.00552505
0.711	0.00651465
0.712	0.00613699
0.713	0.00480087
0.714	0.00360853
0.715	0.00373712
0.715	0.00429635
0.716	0.00436508
0.717	0.00366493
0.718	0.00421131
0.719	0.00454366
0.72	0.0049448
0.72	0.0049343
0.721	0.00388928
0.722	0.00311129
0.723	0.00130947
0.724	-0.00158821
0.725	-0.0031737
0.725	-0.00255495
0.726	-0.00156513
0.727	-0.00120474
0.728	-0.000201276
0.729	0.000579861
0.73	0.00026563
0.73	-0.000290226
0.731	-0.00182793
0.732	-0.00301548
0.733	-0.00285878
0.734	-0.00271909
0.735	-0.00315288
0.735	-0.00353174
0.736	-0.00324077
0.737	-0.00206744
0.738	-1.69136e-06
0.739	0.00231411
0.74	0.00342483
0.74	0.00268634
0.741	0.00284033
0.742	0.00459674
0.743	0.00802658
0.744	0.0106745
0.745	0.0114557
0.745	0.0114926
0.746	0.0105229
0.747	0.0101097
0.748	0.0099925
0.749	0.00939675
0.75	0.0101041
0.75	0.0104654
0.751	0.00976265
0.752	0.0102842
0.753	0.01066
0.754	0.0106418
0.755	0.0105136
0.755	0.0112251
0.756	0.0109631
0.757	0.0106721
0.758	0.0106091
0.759	0.00953454
0.76	0.00765818
0.76	0.00726701
0.761	0.00809112
0.762	0.00817332
0.763	0.00754116
0.764	0.00601794
0.765	0.00434012
0.765	0.00392158
0.766	0.00498619
0.767	0.00570713
0.768	0.00662968
0.769	0.00548171
0.77	0.00657686
0.77	0.00576686
0.771	0.00588875
0.772	0.00751403
0.773	0.00899648
0.774	0.00953892
0.775	0.00972907
0.775	0.00942336
0.776	0.00976634
0.777	0.00941197
0.778	0.0104523
0.779	0.0110727
0.78	0.0118335
0.78	0.01112
0.781	0.0102761
0.782	0.00859567
0.783	0.00856975
0.784	0.00876384
0.785	0.00996784
0.785	0.0115917
0.786	0.0118783
0.787	0.0113359
0.788	0.0112026
0.789	0.0108486
0.79	0.0128922
0.79	0.0141214
0.791	0.0154605
0.792	0.015998
0.793	0.0158649
0.794	0.0138523
0.794	0.0124517
0.795	0.011788
0.796	0.012618
0.797	0.0134664
0.798	0.0141886
0.799	0.0149138
0.799	0.0153006
0.8	0.0152441
0.801	0.0155006
0.802	0.0155009
0.803	0.0158282
0.804	0.0153258
0.804	0.015411
0.805	0.0142802
0.806	0.0131204
0.807	0.013594
0.808	0.0137635
0.809	0.0140292
0.809	0.0154133
0.81	0.0162958
0.811	0.0156189
0.812	0.01476
0.813	0.0147048
0.814	0.0152073
0.814	0.0166064
0.815	0.0172602
0.816	0.016936
0.817	0.0163873
0.818	0.0163108
0.819	0.0162662
0.819	0.0163918
0.82	0.0155728
0.821	0.0150984
0.822	0.0161601
0.823	0.0173287
0.824	0.0176677
0.824	0.0167349
0.825	0.01634
0.826	0.0153874
0.827	0.0145828
0.828	0.0147449
0.829	0.0143564
0.829	0.0143276
0.83	0.0138685
0.831	0.0114098
0.832	0.00931152
0.833	0.0107971
0.834	0.010927
0.834	0.0104606
0.835	0.00974918
0.836	0.00925013
0.837	0.00831066
0.838	0.00860942
0.839	0.00816641
0.839	0.0079192
0.84	0.00703636
0.841	0.00620259
0.842	0.00633299
0.843	0.00607386
0.844	0.00490775
0.844	0.00404958
0.845	0.00507667
0.846	0.00596896
0.847	0.00673016
0.848	0.0075679
0.849	0.00712766
0.849	0.00701566
0.85	0.00784897
0.851	0.00819016
0.852	0.00930299
0.853	0.0102088
0.854	0.00872222
0.854	0.00838959
0.855	0.00873791
0.856	0.00859049
0.857	0.00925182
0.858	0.0113931
0.859	0.012683
0.859	0.012928
0.86	0.0131366
0.861	0.0127455
0.862	0.0127134
0.863	0.0117006
0.864	0.0114882
0.864	0.0128145
0.865	0.0141903
0.866	0.0130314
0.867	0.0125133
0.868	0.0127313
0.869	0.0132096
0.869	0.0133771
0.87	0.0127153
0.871	0.0113409
0.872	0.0104775
0.873	0.0100262
0.874	0.00880738
0.874	0.00945941
0.875	0.00980371
0.876	0.00922139
0.877	0.00985929
0.878	0.00902118
0.879	0.00712544
0.879	0.00619725
0.88	0.00733038
0.881	0.00594153
0.882	0.00596341
0.883	0.00562516
0.883	0.00633956
0.884	0.00537535
0.885	0.00530208
0.886	0.00510079
0.887	0.0063463
0.888	0.00660546
0.888	0.00671117
0.889	0.00746526
0.89	0.00909438
0.891	0.0118751
0.892	0.0139107
0.893	0.0151068
0.893	0.016942
0.894	0.0175373
0.895	0.0170636
0.896	0.017746
0.897	0.0187489
0.898	0.0197278
0.898	0.0214659
0.899	0.0249224
0.9	0.0248154
0.901	0.022908
0.902	0.0245779
0.903	0.0261205
0.903	0.0263629
0.904	0.0282122
0.905	0.0296367
0.906	0.0301475
0.907	0.02861
0.908	0.0286154
0.908	0.0293735
0.909	0.0302556
0.91	0.0278707
0.911	0.0256059
0.912	0.0248829
0.913	0.0235102
0.913	0.0233651
0.914	0.0211559
0.915	0.0215359
0.916	0.0226325
0.917	0.0207881
0.918	0.0195335
0.918	0.0182251
0.919	0.0166845
0.92	0.0146253
0.921	0.0147878
0.922	0.0149015
0.923	0.013167
0.923	0.0138515
0.924	0.0144682
0.925	0.0136856
0.926	0.0131849
0.927	0.0109106
0.928	0.0131413
0.928	0.0121539
0.929	0.0111908
0.93	0.00927011
0.931	0.0102502
0.932	0.00987227
0.933	0.00855771
0.933	0.00903021
0.934	0.00877871
0.935	0.0105539
0.936	0.00972063
0.937	0.00748326
0.938	0.00787506
0.938	0.00786054
0.939	0.00852221
0.94	0.0070487
0.941	0.00770753
0.942	0.00626201
0.943	0.00824726
0.943	0.00994331
0.944	0.00801676
0.945	0.00650927
0.946	0.00544931
0.947	0.00473306
0.948	0.00627303
0.948	0.00522765
0.949	0.00816564
0.95	0.00713393
0.951	0.00711368
0.952	0.0064677
0.953	0.00782535
0.953	0.00859186
0.954	0.00830597
0.955	0.00850924
0.956	0.0069985
0.957	0.00695918
0.958	0.00838491
0.958	0.00787054
0.959	0.00850935
0.96	0.00863563
0.961	0.0122206
0.962	0.0113528
0.963	0.0119788
0.963	0.00980342
0.964	0.00872608
0.965	0.00999654
0.966	0.0118288
0.967	0.0114334
0.968	0.0115274
0.968	0.0100885
0.969	0.00920767
0.97	0.00782422
0.971	0.0107529
0.972	0.012412
0.972	0.0141636
0.973	0.0142412
0.974	0.0127588
0.975	0.0125176
0.976	0.0100109
0.977	0.00968067
0.977	0.0117318
0.978	0.010681
0.979	0.011438
0.98	0.0110355
0.981	0.0105823
0.982	0.00914926
0.982	0.00984474
0.983	0.0112261
0.984	0.0116246
0.985	0.0127033
0.986	0.0135136
0.987	0.0134503
0.987	0.0140263
0.988	0.0139143
0.989	0.01526
0.99	0.0151637
0.991	0.015471
0.992	0.0124454
0.992	0.0112667
0.993	0.00908165
0.994	0.00816342
0.995	0.00847405
0.996	0.00844771
0.997	0.0111828
0.997	0.0128299
0.998	0.0101101
0.999	0.00925615
1	0.0089312
1.001	0.00839414
1.002	0.0080018
1.002	0.00796964
1.003	0.00985719
1.004	0.0101618
1.005	0.0104833
1.006	0.00959032
1.007	0.00814876
1.007	0.00680371
1.008	0.00789586
1.009	0.0104075
1.01	0.0104777
1.011	0.0103164
1.012	0.00833402
1.012	0.00949856
1.013	0.00882405
1.014	0.00968738
1.015	0.0102023
1.016	0.0107299
1.017	0.0124459
1.017	0.0107794
1.018	0.0107981
1.019	0.0128572
1.02	0.0126029
1.021	0.0106128
1.022	0.0120799
1.022	0.0130574
1.023	0.0133536
1.024	0.0108224
1.025	0.00865295
1.026	0.00924868
1.027	0.00943467
1.027	0.00998364
1.028	0.010049
1.029	0.00787439
1.03	0.00524572
1.031	0.00492307
1.032	0.00440293
1.032	0.00549645
1.033	0.00467093
1.034	0.00429488
1.035	0.00350065
1.036	0.00293646
1.037	0.00339589
1.037	0.00287193
1.038	0.00269235
1.039	0.00104189
1.04	-0.000319262
1.041	0.000401362
1.042	0.0016617
1.042	0.00113087
1.043	-8.06401e-05
1.044	-0.000446786
1.045	-0.00089743
1.046	-0.00137006
1.047	-0.00204156
1.047	-0.00219305
1.048	-0.00389478
1.049	-0.00380211
1.05	-0.0035739
1.051	-0.00459947
1.052	-0.00606267
1.052	-0.00509804
1.053	-0.0052039
1.054	-0.0032608
1.055	-0.00243599
1.056	-0.00154006
1.057	-0.00197919
1.057	-0.00257415
1.058	-0.00238469
1.059	-0.00312891
1.06	-0.00206983
1.061	-0.00127682
1.061	-0.000401372
1.062	0.000949539
1.063	0.000628559
1.064	-0.000281643
1.065	-0.000385324
1.066	0.000548903
1.066	0.00190947
1.067	0.00159819
1.068	0.000958723
1.069	0.00178505
1.07	0.000365463
1.071	0.000150627
1.071	0.00178331
1.072	0.00226342
1.073	0.00246219
1.074	0.00342817
1.075	0.00297975
1.076	0.00235167
1.076	0.00176003
1.077	0.00134012
1.078	0.000545986
1.079	-0.00141276
1.08	-1.16904e-05
1.081	-0.00055124
1.081	-0.0021503
1.082	-0.00410686
1.083	-0.00600224
1.084	-0.0056168
1.085	-0.00503571
1.086	-0.00480341
1.086	-0.00450889
1.087	-0.00427178
1.088	-0.00411985
1.089	-0.00373759
1.09	-0.00359638
1.091	-0.00252753
1.091	-0.00106354
1.092	-5.12289e-05
1.093	0.00122558
1.094	0.000795323
1.095	-0.000532705
1.096	-0.00166087
1.096	-0.00176494
1.097	-0.000932447
1.098	-0.000599546
1.099	-0.00020165
1.1	0.000640613
1.101	0.00117053
1.101	0.00151893
1.102	0.00212913
1.103	0.00336781
1.104	0.00431812
1.105	0.00534765
1.106	0.00650608
1.106	0.00615718
1.107	0.00466644
1.108	0.00346445
1.109	0.00310507
1.11	0.0032043
1.111	0.00358838
1.111	0.00375882
1.112	0.0036454
1.113	0.00426773
1.114	0.00408314
1.115	0.00509942
1.116	0.00705101
1.116	0.00744402
1.117	0.00660862
1.118	0.00560212
1.119	0.00526988
1.12	0.00518743
1.121	0.00418234
1.121	0.00255932
1.122	0.00289071
1.123	0.00346642
1.124	0.00292831
1.125	0.00237072
1.126	0.000230859
1.126	-0.0013243
1.127	-0.0014736
1.128	-0.000953224
1.129	-0.00115589
1.13	-0.00180422
1.131	-0.0029451
1.131	-0.00237191
1.132	-0.00286882
1.133	-0.00265093
1.134	-0.004098
1.135	-0.0039943
1.136	-0.00469268
1.136	-0.00670675
1.137	-0.00630823
1.138	-0.00558912
1.139	-0.00526851
1.14	-0.00451738
1.141	-0.00393062
1.141	-0.00382583
1.142	-0.00358282
1.143	-0.00391419
1.144	-0.00363875
1.145	-0.00276201
1.146	-0.00241521
1.146	-0.0010177
1.147	0.000727836
1.148	0.00156039
1.149	0.00235473
1.15	0.00389161
1.15	0.00509432
1.151	0.00560908
1.152	0.00611354
1.153	0.00593906
1.154	0.00609227
1.155	0.00586102
1.155	0.00543119
1.156	0.00646019
1.157	0.00827074
1.158	0.00891873
1.159	0.00913436
1.16	0.00986585
1.16	0.00958403
1.161	0.00850737
1.162	0.00925167
1.163	0.0105641
1.164	0.0109626
1.165	0.0107388
1.165	0.0104073
1.166	0.0111517
1.167	0.0114125
1.168	0.0104824
1.169	0.0101903
1.17	0.00970845
1.17	0.00865191
1.171	0.00856211
1.172	0.00866306
1.173	0.00809293
1.174	0.0084262
1.175	0.00851561
1.175	0.00995008
1.176	0.0115675
1.177	0.011424
1.178	0.00998969
1.179	0.00969177
1.18	0.0102032
1.18	0.010046
1.181	0.0105095
1.182	0.0113694
1.183	0.0107357
1.184	0.0106897
1.185	0.0111162
1.185	0.00985185
1.186	0.0081262
1.187	0.00698618
1.188	0.00554491
1.189	0.0058631
1.19	0.00643968
1.19	0.00692684
1.191	0.00712769
1.192	0.00717664
1.193	0.00779701
1.194	0.00859197
1.195	0.00821875
1.195	0.00688128
1.196	0.00608045
1.197	0.00473714
1.198	0.00306784
1.199	0.00267709
1.2	0.00337612
1.2	0.00358977
1.201	0.00352424
1.202	0.00379757
1.203	0.00374758
1.204	0.00378195
1.205	0.00442397
1.205	0.0043037
1.206	0.0048435
1.207	0.00685734
1.208	0.00653691
1.209	0.00725617
1.21	0.00911216
1.21	0.00805183
1.211	0.00666732
1.212	0.00679344
1.213	0.00722105
1.214	0.00585295
1.215	0.00457479
1.215	0.00444509
1.216	0.0054831
1.217	0.00499099
1.218	0.00539738
1.219	0.00709478
1.22	0.00837179
1.22	0.00786811
1.221	0.00707282
1.222	0.00755649
1.223	0.00823153
1.224	0.00893312
1.225	0.0107153
1.225	0.0102186
1.226	0.00898273
1.227	0.00949705
1.228	0.0104928
1.229	0.0117653
1.23	0.0108092
1.23	0.0101279
1.231	0.0114605
1.232	0.0128656
1.233	0.012236
1.234	0.0111537
1.235	0.0112181
1.235	0.011316
1.236	0.0112612
1.237	0.0107925
1.238	0.00979611
1.239	0.00884113
1.239	0.00787032
1.24	0.00754575
1.241	0.00939367
1.242	0.0102188
1.243	0.00878218
1.244	0.00727704
1.244	0.00600572
1.245	0.00379389
1.246	0.0022372
1.247	0.0037711
1.248	0.00289578
1.249	0.00165701
1.249	0.000134111
1.25	-0.00014359
1.251	-0.00109373
1.252	-0.00178854
1.253	-0.00296407
1.254	-0.00191703
1.254	0.00048152
1.255	0.00206846
1.256	0.00196191
1.257	0.00242907
1.258	0.00263661
1.259	0.00340389
1.259	0.00481554
1.26	0.00457838
1.261	0.00467226
1.262	0.00432315
1.263	0.00312974
1.264	0.00462803
1.264	0.00629569
1.265	0.00741597
1.266	0.00900073
1.267	0.0109388
1.268	0.0098717
1.269	0.00973283
1.269	0.0110265
1.27	0.012781
1.271	0.0148698
1.272	0.016125
1.273	0.0160548
1.274	0.015365
1.274	0.014535
1.275	0.013484
1.276	0.0127292
1.277	0.0142552
1.278	0.01412
1.279	0.0135631
1.279	0.0127988
1.28	0.0121786
1.281	0.0119272
1.282	0.0112726
1.283	0.00996152
1.284	0.0102093
1.284	0.0109065
1.285	0.00974752
1.286	0.00818859
1.287	0.00658865
1.288	0.00442824
1.289	0.0039639
1.289	0.00438207
1.29	0.00384094
1.291	0.00353752
1.292	0.00339147
1.293	0.00271273
1.294	0.00279772
1.294	0.00415472
1.295	0.00407787
1.296	0.00315091
1.297	0.0019715
1.298	2.37903e-05
1.299	-0.000820205
1.299	-0.00115705
1.3	-0.000421577
1.301	-0.00196899
1.302	-0.00212881
1.303	-0.00186461
1.304	-0.00119773
1.304	-0.000955543
1.305	-0.00335236
1.306	-0.00396385
1.307	-0.00216348
1.308	-0.00113665
1.309	-0.00107962
1.309	0.00151042
1.31	0.00305074
1.311	0.00240597
1.312	0.00205124
1.313	0.0019086
1.314	0.00211721
1.314	0.00233095
1.315	0.000678857
1.316	0.00093273
1.317	0.00144584
1.318	0.00186128
1.319	0.00363104
1.319	0.00389502
1.32	0.00473427
1.321	0.00594718
1.322	0.00816267
1.323	0.00872871
1.324	0.00928459
1.324	0.0111089
1.325	0.010874
1.326	0.0115425
1.327	0.0130213
1.328	0.0133303
1.328	0.0135275
1.329	0.0151631
1.33	0.0139664
1.331	0.0112965
1.332	0.0106907
1.333	0.00881944
1.333	0.0084363
1.334	0.00803502
1.335	0.00662058
1.336	0.00789067
1.337	0.00706044
1.338	0.00674001
1.338	0.00797124
1.339	0.00834152
1.34	0.0097098
1.341	0.0106463
1.342	0.00985176
1.343	0.00859203
1.343	0.00728689
1.344	0.00527404
1.345	0.00241068
1.346	0.00208929
1.347	0.00232889
1.348	0.00147806
1.348	-0.000201033
1.349	-0.0013028
1.35	-0.00171115
1.351	-0.00172269
1.352	5.34123e-05
1.353	0.00110606
1.353	0.00332577
1.354	0.00227243
1.355	0.00153082
1.356	0.00324818
1.357	0.00458116
1.358	0.00497792
1.358	0.00471218
1.359	0.00335565
1.36	0.00330515
1.361	0.00358669
1.362	0.00356208
1.363	0.00413652
1.363	0.00557828
1.364	0.00658991
1.365	0.00686601
1.366	0.00810096
1.367	0.00797376
1.368	0.00846586
1.368	0.00782822
1.369	0.00811762
1.37	0.00966825
1.371	0.00964952
1.372	0.0104318
1.373	0.0106598
1.373	0.00883862
1.374	0.00893295
1.375	0.00869241
1.376	0.00883731
1.377	0.0080364
1.378	0.00744981
1.378	0.00653885
1.379	0.00767707
1.38	0.0092479
1.381	0.00866507
1.382	0.00811571
1.383	0.00644044
1.383	0.00518755
1.384	0.00401546
1.385	0.00292097
1.386	0.00335574
1.387	0.003018
1.388	0.0015875
1.388	0.00181241
1.389	0.00181094
1.39	0.00202612
1.391	0.0027128
1.392	0.00250022
1.393	0.00157644
1.393	0.000493268
1.394	0.000920768
1.395	0.00102211
1.396	0.00162037
1.397	0.00233522
1.398	0.00245555
1.398	0.00120354
1.399	0.00167571
1.4	0.000480532
1.401	6.82963e-05
1.402	-8.51789e-05
1.403	0.000749456
1.403	0.000374834
1.404	-0.000706679
1.405	-0.00084286
1.406	-0.000419423
1.407	0.00200551
1.408	0.00318403
1.408	0.00488103
1.409	0.00284934
1.41	0.00470059
1.411	0.00385929
1.412	0.00290609
1.413	0.00256571
1.413	0.00291385
1.414	0.00256211
1.415	0.00325614
1.416	0.00262952
1.417	0.00200204
1.417	0.00213698
1.418	0.00182721
1.419	0.000364796
1.42	-0.000242078
1.421	-0.000146446
1.422	-0.000711325
1.422	-0.00188507
1.423	-0.0021774
1.424	-0.00196336
1.425	0.0004646
1.426	0.00206585
1.427	0.00252852
1.427	-0.00171835
1.428	-0.00313957
1.429	-0.00327498
1.43	-0.00304741
1.431	-0.00551603
1.432	-0.00459842
1.432	-0.00515385
1.433	-0.00696813
1.434	-0.00846609
1.435	-0.00824985
1.436	-0.00875276
1.437	-0.00941464
1.437	-0.00903717
1.438	-0.00983644
1.439	-0.00930694
1.44	-0.00596935
1.441	-0.00501488
1.442	-0.00343266
1.442	-0.00238512
1.443	-0.000979985
1.444	-0.00231346
1.445	-0.00104664
1.446	-0.00161605
1.447	-0.00230104
1.447	-0.00274402
1.448	-0.0028793
1.449	-0.00184485
1.45	-0.00131003
1.451	0.000130424
1.452	-0.000371641
1.452	0.000700607
1.453	0.00145276
1.454	0.00336274
1.455	0.00369875
1.456	0.00448725
1.457	0.00554697
1.457	0.00706608
1.458	0.00744696
1.459	0.00521513
1.46	0.00516853
1.461	0.00378045
1.462	0.0024998
1.462	0.001127
1.463	0.000165619
1.464	0.00055784
1.465	0.000266928
1.466	-0.000713579
1.467	-0.00165154
1.467	-0.00144429
1.468	-0.00161723
1.469	0.00097799
1.47	0.00106563
1.471	0.000835714
1.472	-2.46783e-05
1.472	-0.000686795
1.473	-0.00165148
1.474	-0.0034597
1.475	-0.0038669
1.476	-0.00370341
1.477	-0.00404704
1.477	-0.00546352
1.478	-0.00700283
1.479	-0.0077497
1.48	-0.00591559
1.481	-0.00561292
1.482	-0.0070795
1.482	-0.00766444
1.483	-0.00690432
1.484	-0.00695293
1.485	-0.00743985
1.486	-0.00705885
1.487	-0.00653061
1.487	-0.00595338
1.488	-0.00701236
1.489	-0.00720844
1.49	-0.00791257
1.491	-0.00858623
1.492	-0.00928954
1.492	-0.00888559
1.493	-0.00842566
1.494	-0.00662409
1.495	-0.00605352
1.496	-0.00731928
1.497	-0.00689129
1.497	-0.00648744
1.498	-0.00703708
1.499	-0.00760514
1.5	-0.00858629
1.501	-0.00835402
1.502	-0.00869227
1.502	-0.00691187
1.503	-0.00616047
1.504	-0.00639561
1.505	-0.00648035
1.506	-0.00731507
1.506	-0.0103771
1.507	-0.0121817
1.508	-0.0135632
1.509	-0.0136206
1.51	-0.0118016
1.511	-0.0134082
1.511	-0.0139331
1.512	-0.0134381
1.513	-0.014145
1.514	-0.0144272
1.515	-0.0152661
1.516	-0.0153166
1.516	-0.0142708
1.517	-0.014859
1.518	-0.0161242
1.519	-0.0166525
1.52	-0.0151223
1.521	-0.0124642
1.521	-0.0108632
1.522	-0.0116204
1.523	-0.0122212
1.524	-0.0122383
1.525	-0.0125145
1.526	-0.0119987
1.526	-0.0111975
1.527	-0.00822614
1.528	-0.00592169
1.529	-0.00554203
1.53	-0.00537308
1.531	-0.0059147
1.531	-0.00496249
1.532	-0.0032546
1.533	-0.00333551
1.534	-0.0024213
1.535	-0.00164766
1.536	-0.00216742
1.536	-0.00217469
1.537	-0.00230067
1.538	-0.00160366
1.539	-0.000883324
1.54	-0.000167646
1.541	8.12111e-05
1.541	-0.00217304
1.542	-0.00384879
1.543	-0.0022666
1.544	-0.00218231
1.545	-0.00212838
1.546	-0.0010846
1.546	-0.00206003
1.547	-0.0025967
1.548	-0.00296189
1.549	-0.0030555
1.55	-0.00217612
1.551	-0.00186161
1.551	-0.00161352
1.552	-0.00160209
1.553	-0.00298288
1.554	-0.00253597
1.555	-0.00252259
1.556	-0.00133325
1.556	-5.93121e-05
1.557	-0.000439793
1.558	-0.000294005
1.559	0.0012225
1.56	0.00142192
1.561	0.00154014
1.561	-8.0563e-06
1.562	0.00159689
1.563	0.0019596
1.564	0.00204885
1.565	0.00227927
1.566	0.00151946
1.566	0.000558476
1.567	0.000592832
1.568	0.00093347
1.569	0.000957088
1.57	0.000229954
1.571	-0.000492834
1.571	-0.000274834
1.572	-0.000814178
1.573	-0.00129109
1.574	-0.000624306
1.575	0.000155512
1.576	0.000247616
1.576	-0.00078237
1.577	-0.00179371
1.578	-0.0014735
1.579	-0.000685733
1.58	-0.00189227
1.581	-0.0029857
1.581	-0.003724
1.582	-0.00341043
1.583	-0.00449585
1.584	-0.00597198
1.585	-0.0054834
1.586	-0.00384611
1.586	-0.00265226
1.587	-0.00138787
1.588	-0.000700391
1.589	-0.000501694
1.59	-0.000506569
1.591	-0.000706546
1.591	-0.00059592
1.592	-0.00143128
1.593	-0.00198228
1.594	-0.00199025
1.595	-0.00205593
1.595	-0.00254112
1.596	-0.00357976
1.597	-0.00467244
1.598	-0.00507856
1.599	-0.00515105
1.6	-0.00626127
1.6	-0.00651833
1.601	-0.00611708
1.602	-0.00477404
1.603	-0.00546411
1.604	-0.00477378
1.605	-0.0028909
1.605	-0.00282832
1.606	-0.00357143
1.607	-0.00403994
1.608	-0.00660782
1.609	-0.00680176
1.61	-0.00711965
1.61	-0.00705638
1.611	-0.0053134
1.612	-0.00397445
1.613	-0.00388714
1.614	-0.00264874
1.615	-0.00244957
1.615	-0.00280722
1.616	-0.00264365
1.617	-0.00132865
1.618	0.000916035
1.619	0.00184136
1.62	0.00170349
1.62	0.00108874
1.621	0.000232789
1.622	-0.000521586
1.623	-0.00162235
1.624	-0.00172944
1.625	-0.00198846
1.625	-0.00374551
1.626	-0.00480383
1.627	-0.00518927
1.628	-0.00505378
1.629	-0.00438766
1.63	-0.00400581
1.63	-0.00343716
1.631	-0.00223837
1.632	-0.00390636
1.633	-0.00633006
1.634	-0.00728805
1.635	-0.00754831
1.635	-0.00855547
1.636	-0.00848029
1.637	-0.00911636
1.638	-0.0100239
1.639	-0.0108662
1.64	-0.0111916
1.64	-0.0112174
1.641	-0.0112375
1.642	-0.0102733
1.643	-0.00926841
1.644	-0.00737106
1.645	-0.00589723
1.645	-0.00432583
1.646	-0.00319404
1.647	-0.00373689
1.648	-0.00478361
1.649	-0.0054067
1.65	-0.00510125
1.65	-0.00462041
1.651	-0.00589887
1.652	-0.00647828
1.653	-0.00427849
1.654	-0.00216382
1.655	-0.00238501
1.655	-0.00317805
1.656	-0.00218485
1.657	-0.00105947
1.658	0.000169251
1.659	0.000416334
1.66	-0.000156116
1.66	-0.00115126
[truncated: 25,065 more rows]

## Sheet: Supplementary Fig.1c
Supplementary Fig.1a
	ABL–PTH1R–Gs
Volumn (mL)	UV280nm/mAU
0.001	-9.07964
0.002	-9.08129
0.002	-9.08147
0.003	-0.322885
0.004	-0.00010952
0.005	-0.000576219
0.006	-0.000109835
0.007	0.00122084
0.007	0.00408978
0.008	0.00609786
0.009	0.00785506
0.01	0.00857049
0.011	0.00941115
0.012	0.0101592
0.012	0.00846886
0.013	0.00850603
0.014	0.0111167
0.015	0.0119143
0.016	0.0120168
0.017	0.0122248
0.017	0.012661
0.018	0.0116723
0.019	0.0115598
0.02	0.0117139
0.021	0.0121319
0.022	0.0134445
0.022	0.0145391
0.023	0.0159998
0.024	0.0158659
0.025	0.015124
0.026	0.017421
0.027	0.0170417
0.027	0.0173434
0.028	0.016289
0.029	0.0157953
0.03	0.0157991
0.031	0.0145031
0.032	0.014754
0.032	0.0163208
0.033	0.018446
0.034	0.0185146
0.035	0.0193658
0.036	0.0184153											Coomassie blue-stained SDS PAGE
0.037	0.0192079
0.037	0.0206461
0.038	0.0212022
0.039	0.0233313
0.04	0.0242731
0.041	0.025331
0.042	0.0265495
0.042	0.0251103
0.043	0.02424
0.044	0.0238097
0.045	0.0229243
0.046	0.0233818
0.047	0.0227089
0.047	0.0220945
0.048	0.0195648
0.049	0.0176867
0.05	0.0182145
0.051	0.0184747
0.052	0.0184068
0.052	0.0184919
0.053	0.0176996
0.054	0.0174265
0.055	0.0179201
0.056	0.0172849
0.057	0.0175172
0.057	0.0174503
0.058	0.0164617
0.059	0.0148459
0.06	0.0130341
0.061	0.0146087
0.062	0.0147244
0.062	0.0154329
0.063	0.0157966
0.064	0.0158448
0.065	0.0165269
0.066	0.0170644
0.066	0.0164155
0.067	0.0140614
0.068	0.0134325
0.069	0.0143817
0.07	0.0161395
0.071	0.0142925
0.071	0.0124243
0.072	0.0117815
0.073	0.0119081
0.074	0.0109173
0.075	0.0099674
0.076	0.00952256
0.076	0.00872495
0.077	0.00730086
0.078	0.00366536
0.079	0.00321683
0.08	0.00337564
0.081	0.00318523
0.081	-0.000230334
0.082	-0.00314947
0.083	-0.00489278
0.084	-0.00475736
0.085	-0.00632502
0.086	-0.00779089
0.086	-0.00821449
0.087	-0.00729824
0.088	-0.00586731
0.089	-0.00453102
0.09	-0.00461436
0.091	-0.00552193
0.091	-0.00516727
0.092	-0.00418306
0.093	-0.00347818
0.094	-0.00374063
0.095	-0.00489158
0.096	-0.00707423
0.096	-0.00791793
0.097	-0.00871313
0.098	-0.00875462
0.099	-0.00692029
0.1	-0.00720726
0.101	-0.00735793
0.101	-0.00761189
0.102	-0.00640329
0.103	-0.00450626
0.104	-0.00376307
0.105	-0.00270687
0.106	-0.00011203
0.106	0.0016596
0.107	0.00203929
0.108	0.00199956
0.109	0.00185607
0.11	0.00174531
0.111	0.00174098
0.111	0.00122177
0.112	0.00133811
0.113	0.00157147
0.114	0.0018532
0.115	0.00204574
0.116	0.00377511
0.116	0.00602161
0.117	0.00717515
0.118	0.00808455
0.119	0.00813152
0.12	0.00796427
0.121	0.00738218
0.121	0.00628265
0.122	0.00639386
0.123	0.00665004
0.124	0.00665835
0.125	0.00496608
0.126	0.00414303
0.126	0.00361981
0.127	0.0020567
0.128	0.00110608
0.129	-5.67264e-05
0.13	-0.00106268
0.131	-0.000850233
0.131	-0.000524623
0.132	0.000455465
0.133	0.000873022
0.134	0.000998713
0.135	0.00136847
0.136	0.001424
0.136	-0.000282849
0.137	-0.000557011
0.138	-0.000577696
0.139	8.31314e-05
0.14	0.000856784
0.141	0.00156997
0.141	0.003132
0.142	0.0048175
0.143	0.00519101
0.144	0.00407683
0.145	0.00303761
0.145	0.00416716
0.146	0.00433548
0.147	0.00392738
0.148	0.00546413
0.149	0.00627945
0.15	0.00652873
0.15	0.00757182
0.151	0.00729545
0.152	0.0062889
0.153	0.00562721
0.154	0.00348791
0.155	0.00189556
0.155	0.0015844
0.156	0.000387068
0.157	0.000508304
0.158	0.000715717
0.159	-0.000675998
0.16	-0.00193127
0.16	-0.00332484
0.161	-0.00470211
0.162	-0.00508935
0.163	-0.00490191
0.164	-0.0044271
0.165	-0.00369762
0.165	-0.00254626
0.166	-0.00166904
0.167	-0.00156266
0.168	-0.00238845
0.169	-0.00377638
0.17	-0.00384387
0.17	-0.0025377
0.171	-0.00263231
0.172	-0.00386489
0.173	-0.00434873
0.174	-0.00442498
0.175	-0.00337179
0.175	-0.00321733
0.176	-0.0046457
0.177	-0.00401979
0.178	-0.00355093
0.179	-0.00418056
0.18	-0.00297878
0.18	-0.00189197
0.181	-0.0007767
0.182	6.1811e-05
0.183	-0.000880771
0.184	-0.00219521
0.185	-0.00361153
0.185	-0.00489382
0.186	-0.00584902
0.187	-0.00714404
0.188	-0.00811422
0.189	-0.00839852
0.19	-0.00871804
0.19	-0.00964624
0.191	-0.0105207
0.192	-0.0107478
0.193	-0.00992082
0.194	-0.00856614
0.195	-0.00726249
0.195	-0.00651208
0.196	-0.00572952
0.197	-0.00485131
0.198	-0.0037988
0.199	-0.00434989
0.2	-0.00407175
0.2	-0.00492357
0.201	-0.00552608
0.202	-0.00623713
0.203	-0.00608481
0.204	-0.00619972
0.205	-0.00606354
0.205	-0.00597801
0.206	-0.00445089
0.207	-0.00296456
0.208	-0.00201997
0.209	-0.00195968
0.21	-0.00180607
0.21	-0.00181848
0.211	-0.000476024
0.212	0.00023773
0.213	0.000567673
0.214	0.00152673
0.215	0.000703781
0.215	7.25441e-05
0.216	0.000186304
0.217	-0.000252021
0.218	-0.00115298
0.219	-0.00272571
0.22	-0.00333299
0.22	-0.00401491
0.221	-0.00409563
0.222	-0.00342251
0.223	-0.00296006
0.224	-0.00263632
0.225	-0.00133276
0.225	-0.000830931
0.226	-2.41521e-05
0.227	0.000221641
0.228	0.00117715
0.229	0.00239429
0.229	0.00312205
0.23	0.00383818
0.231	0.00409545
0.232	0.00361144
0.233	0.00252107
0.234	0.00203967
0.234	0.00204821
0.235	0.00389169
0.236	0.0049956
0.237	0.00522064
0.238	0.00594808
0.239	0.00614224
0.239	0.00694242
0.24	0.00888764
0.241	0.0101302
0.242	0.0108041
0.243	0.0106047
0.244	0.0103387
0.244	0.011164
0.245	0.0120376
0.246	0.0139558
0.247	0.014158
0.248	0.013935
0.249	0.0126024
0.249	0.0112644
0.25	0.0116618
0.251	0.0111902
0.252	0.0108886
0.253	0.0107265
0.254	0.0121671
0.254	0.0135881
0.255	0.0143189
0.256	0.0143496
0.257	0.0142306
0.258	0.0151159
0.259	0.0141171
0.259	0.0151884
0.26	0.0150206
0.261	0.0150663
0.262	0.0153931
0.263	0.0158621
0.264	0.0169637
0.264	0.0187019
0.265	0.0182183
0.266	0.01712
0.267	0.0149146
0.268	0.0143704
0.269	0.0145185
0.269	0.0140464
0.27	0.0138109
0.271	0.0136198
0.272	0.014575
0.273	0.01749
0.274	0.0185548
0.274	0.0177548
0.275	0.0156247
0.276	0.0144187
0.277	0.0140005
0.278	0.014242
0.279	0.0131088
0.279	0.0133721
0.28	0.0135856
0.281	0.0142049
0.282	0.0133309
0.283	0.014097
0.284	0.0138614
0.284	0.0124849
0.285	0.0112827
0.286	0.0101774
0.287	0.00989845
0.288	0.0104638
0.289	0.0108875
0.289	0.00942725
0.29	0.00945402
0.291	0.0110148
0.292	0.0113662
0.293	0.0123678
0.294	0.00985686
0.294	0.00956525
0.295	0.0090107
0.296	0.0106792
0.297	0.0104396
0.298	0.00992931
0.299	0.00953197
0.299	0.0104799
0.3	0.0101464
0.301	0.0107925
0.302	0.0116778
0.303	0.0132453
0.304	0.0137766
0.304	0.0144304
0.305	0.0148379
0.306	0.0144402
0.307	0.0157482
0.308	0.0161764
0.308	0.016461
0.309	0.0155144
0.31	0.0172098
0.311	0.0187411
0.312	0.0183826
0.313	0.0201864
0.313	0.0177897
0.314	0.0183911
0.315	0.0187701
0.316	0.0179685
0.317	0.0187933
0.318	0.0190976
0.318	0.0198428
0.319	0.0191704
0.32	0.0171731
0.321	0.0189137
0.322	0.0179536
0.323	0.0172456
0.323	0.0150764
0.324	0.0146888
0.325	0.014808
0.326	0.0142347
0.327	0.0150741
0.328	0.015397
0.328	0.016106
0.329	0.0160366
0.33	0.0164015
0.331	0.0167204
0.332	0.0164126
0.333	0.0157866
0.333	0.0140601
0.334	0.0144344
0.335	0.013922
0.336	0.0151655
0.337	0.0146684
0.338	0.0134572
0.338	0.0148162
0.339	0.0134666
0.34	0.0137003
0.341	0.0139507
0.342	0.0138421
0.343	0.013901
0.343	0.0131282
0.344	0.0140122
0.345	0.0134552
0.346	0.012668
0.347	0.011956
0.348	0.0106244
0.348	0.0101545
0.349	0.00950234
0.35	0.00816385
0.351	0.00917102
0.352	0.0079874
0.353	0.00980301
0.353	0.00821604
0.354	0.00608375
0.355	0.00607768
0.356	0.00630973
0.357	0.00307972
0.358	0.00480908
0.358	0.00601855
0.359	0.00506191
0.36	0.00668167
0.361	0.0068459
0.362	0.00669598
0.363	0.00565725
0.363	0.00719481
0.364	0.00632278
0.365	0.00586074
0.366	0.00436738
0.367	0.00549201
0.368	0.00573699
0.368	0.0065265
0.369	0.0071968
0.37	0.00672337
0.371	0.00765032
0.372	0.00774165
0.373	0.00664161
0.373	0.0035071
0.374	0.00365673
0.375	0.00502113
0.376	0.00548154
0.377	0.0085587
0.378	0.00939945
0.378	0.0107905
0.379	0.0109269
0.38	0.0123132
0.381	0.0123965
0.382	0.0110499
0.383	0.0108393
0.383	0.0130059
0.384	0.0112484
0.385	0.0139246
0.386	0.0150822
0.387	0.0158561
0.388	0.0136848
0.388	0.0131518
0.389	0.0138148
0.39	0.0120541
0.391	0.0119052
0.392	0.0118277
0.392	0.0113959
0.393	0.0130398
0.394	0.0152122
0.395	0.0164634
0.396	0.0174299
0.397	0.016302
0.397	0.0142697
0.398	0.0131169
0.399	0.0121956
0.4	0.0104488
0.401	0.00948644
0.402	0.0086473
0.402	0.00845463
0.403	0.0100185
0.404	0.00999736
0.405	0.0123867
0.406	0.0105163
0.407	0.0101764
0.407	0.011122
0.408	0.0103505
0.409	0.0111684
0.41	0.0124494
0.411	0.0122209
0.412	0.0129079
0.412	0.0129239
0.413	0.0116797
0.414	0.0112346
0.415	0.00949317
0.416	0.00799856
0.417	0.00731961
0.417	0.0089953
0.418	0.0110462
0.419	0.0126094
0.42	0.0138705
0.421	0.015344
0.422	0.0142672
0.422	0.0140259
0.423	0.0154547
0.424	0.0143583
0.425	0.0120374
0.426	0.00973593
0.427	0.0100289
0.427	0.0101768
0.428	0.00992145
0.429	0.0109121
0.43	0.0111638
0.431	0.00897359
0.432	0.0106215
0.432	0.0114567
0.433	0.0103723
0.434	0.0105933
0.435	0.00895659
0.436	0.00760597
0.437	0.00826342
0.437	0.00750298
0.438	0.00826401
0.439	0.00588585
0.44	0.0059524
0.441	0.00491172
0.442	0.00344928
0.442	0.00362922
0.443	0.00353856
0.444	0.00467344
0.445	0.00593437
0.446	0.00621809
0.447	0.00650983
0.447	0.00693008
0.448	0.00514706
0.449	0.00331635
0.45	0.00256837
0.451	0.00174336
0.452	0.00216402
0.452	0.00134058
0.453	-0.000678695
0.454	0.00044506
0.455	0.000947078
0.456	0.00245949
0.457	0.00265061
0.457	0.00261629
0.458	0.00357205
0.459	0.000960499
0.46	0.000436223
0.461	0.000709737
0.462	0.000446057
0.462	0.00149623
0.463	0.000902871
0.464	0.000558195
0.465	-0.00177224
0.466	-0.00479111
0.467	-0.00560792
0.467	-0.00548358
0.468	-0.00520808
0.469	-0.00377557
0.47	-0.00243671
0.471	-0.0012982
0.471	-0.0010682
0.472	-0.000860749
0.473	-0.00249943
0.474	-0.00200086
0.475	-0.00128314
0.476	-0.00196892
0.476	-0.00195463
0.477	-0.000723888
0.478	-0.000408987
0.479	-0.00011553
0.48	0.000281116
0.481	0.000312115
0.481	-0.00148056
0.482	-0.00185246
0.483	-0.00327137
0.484	-0.00306534
0.485	-0.0029513
0.486	-0.00169319
0.486	-0.000772112
0.487	-0.000499659
0.488	-0.00138787
0.489	-0.00284437
0.49	-0.00317933
0.491	-0.00292745
0.491	-0.0032571
0.492	-0.00380112
0.493	-0.00438708
0.494	-0.00333409
0.495	-0.00302611
0.496	-0.00302174
0.496	-0.00319948
0.497	-0.00338948
0.498	-0.00436045
0.499	-0.00639932
0.5	-0.00782197
0.501	-0.00851989
0.501	-0.0081062
0.502	-0.007836
0.503	-0.00771042
0.504	-0.00890059
0.505	-0.00967454
0.506	-0.0100436
0.506	-0.0109763
0.507	-0.00985576
0.508	-0.00992131
0.509	-0.0101175
0.51	-0.0108742
0.511	-0.010263
0.511	-0.00951592
0.512	-0.00871744
0.513	-0.00830119
0.514	-0.00884567
0.515	-0.00819639
0.516	-0.0073172
0.516	-0.00734303
0.517	-0.00525794
0.518	-0.00293424
0.519	-0.00114461
0.52	0.00123267
0.521	0.00392532
0.521	0.00717809
0.522	0.00902709
0.523	0.00935031
0.524	0.00959928
0.525	0.0130301
0.526	0.015562
0.526	0.0178107
0.527	0.0198348
0.528	0.0196573
0.529	0.0204443
0.53	0.0221712
0.531	0.024209
0.531	0.0234394
0.532	0.0219249
0.533	0.0219562
0.534	0.0231258
0.535	0.0240086
0.536	0.0231672
0.536	0.0215275
0.537	0.0205349
0.538	0.0189256
0.539	0.0172929
0.54	0.0166406
0.541	0.0167914
0.541	0.0155779
0.542	0.0144265
0.543	0.0135306
0.544	0.0133139
0.545	0.0137492
0.546	0.0114404
0.546	0.0100985
0.547	0.00989153
0.548	0.00970898
0.549	0.0111516
0.55	0.0116614
0.551	0.0115739
0.551	0.0121532
0.552	0.0134669
0.553	0.0142579
0.554	0.0150894
0.555	0.0154504
0.555	0.0161598
0.556	0.0163653
0.557	0.0167468
0.558	0.0170906
0.559	0.017527
0.56	0.01811
0.56	0.0185641
0.561	0.0177062
0.562	0.0169813
0.563	0.0170469
0.564	0.0179555
0.565	0.0187726
0.565	0.0189129
0.566	0.0204655
0.567	0.0221198
0.568	0.0213056
0.569	0.0199564
0.57	0.0189588
0.57	0.0191525
0.571	0.0194905
0.572	0.0190451
0.573	0.0185756
0.574	0.0184948
0.575	0.0180721
0.575	0.0175492
0.576	0.017695
0.577	0.0187025
0.578	0.0203883
0.579	0.0211157
0.58	0.0211058
0.58	0.0209827
0.581	0.0209974
0.582	0.0206506
0.583	0.0201568
0.584	0.0194679
0.585	0.0197175
0.585	0.0210272
0.586	0.021554
0.587	0.0202466
0.588	0.0180566
0.589	0.0170267
0.59	0.0178234
0.59	0.0186501
0.591	0.0176112
0.592	0.0163564
0.593	0.0154152
0.594	0.0153325
0.595	0.0165563
0.595	0.0164771
0.596	0.0159543
0.597	0.0164151
0.598	0.017298
0.599	0.0175933
0.6	0.0175752
0.6	0.0166833
0.601	0.0156117
0.602	0.0148698
0.603	0.014609
0.604	0.0145597
0.605	0.0139609
0.605	0.0119118
0.606	0.00977202
0.607	0.00825794
0.608	0.00722214
0.609	0.00667958
0.61	0.00580977
0.61	0.00437417
0.611	0.00276319
0.612	0.00246383
0.613	0.00227056
0.614	0.00247778
0.615	0.00121742
0.615	-0.0014104
0.616	-0.00239962
0.617	-0.0029017
0.618	-0.00431189
0.619	-0.00601612
0.62	-0.00795189
0.62	-0.0101529
0.621	-0.00988796
0.622	-0.00842255
0.623	-0.00853941
0.624	-0.00949983
0.625	-0.00857989
0.625	-0.00726134
0.626	-0.00748455
0.627	-0.00923123
0.628	-0.00952736
0.629	-0.00921551
0.63	-0.00889147
0.63	-0.00839722
0.631	-0.00720841
0.632	-0.00624349
0.633	-0.00696372
0.634	-0.00805954
0.634	-0.0102185
0.635	-0.0112729
0.636	-0.0111261
0.637	-0.0107917
0.638	-0.0107762
0.639	-0.0123012
0.639	-0.0134756
0.64	-0.0157095
0.641	-0.016857
0.642	-0.0181597
0.643	-0.0202835
0.644	-0.0212059
0.644	-0.01989
0.645	-0.0206786
0.646	-0.0225707
0.647	-0.023386
0.648	-0.0217659
0.649	-0.0211377
0.649	-0.0201991
0.65	-0.0201062
0.651	-0.0202203
0.652	-0.0210467
0.653	-0.0216424
0.654	-0.0209026
0.654	-0.0192287
0.655	-0.017433
0.656	-0.0160504
0.657	-0.0147388
0.658	-0.0145581
0.659	-0.0146468
0.659	-0.0139175
0.66	-0.0133962
0.661	-0.0130168
0.662	-0.0104506
0.663	-0.00874618
0.664	-0.00699136
0.664	-0.00632487
0.665	-0.00697601
0.666	-0.00745393
0.667	-0.0072476
0.668	-0.0056464
0.669	-0.00593136
0.669	-0.0063098
0.67	-0.00621719
0.671	-0.00575463
0.672	-0.00533453
0.673	-0.00483624
0.674	-0.00545586
0.674	-0.00608836
0.675	-0.00644033
0.676	-0.0075517
0.677	-0.00769918
0.678	-0.00773897
0.679	-0.00919117
0.679	-0.00967486
0.68	-0.0101686
0.681	-0.0115641
0.682	-0.0108169
0.683	-0.0131162
0.684	-0.0145605
0.684	-0.0165489
0.685	-0.0172199
0.686	-0.0167536
0.687	-0.0158734
0.688	-0.0153499
0.689	-0.0171117
0.689	-0.0170661
0.69	-0.0161008
0.691	-0.0163368
0.692	-0.0159599
0.693	-0.01543
0.694	-0.0150064
0.694	-0.0139945
0.695	-0.0132987
0.696	-0.0142738
0.697	-0.0142805
0.698	-0.0141852
0.699	-0.0152318
0.699	-0.0139502
0.7	-0.0124541
0.701	-0.0116068
0.702	-0.0107426
0.703	-0.00879867
0.704	-0.00643701
0.704	-0.00490435
0.705	-0.00278519
0.706	-0.00167577
0.707	-0.00235659
0.708	-0.00259885
0.709	-0.000887942
0.709	0.000864376
0.71	0.000956758
0.711	0.000358944
0.712	0.00153716
0.713	0.00267337
0.714	0.0039016
0.714	0.00440599
0.715	0.0045924
0.716	0.00487879
0.717	0.00611671
0.718	0.00722564
0.718	0.0076982
0.719	0.00846735
0.72	0.00886907
0.721	0.00834558
0.722	0.00843732
0.723	0.00874187
0.723	0.00891451
0.724	0.00744486
0.725	0.00728897
0.726	0.00787662
0.727	0.00699916
0.728	0.00815455
0.728	0.00884629
0.729	0.00813106
0.73	0.00666096
0.731	0.00762254
0.732	0.00763074
0.733	0.0065804
0.733	0.00593784
0.734	0.00546533
0.735	0.00420564
0.736	0.00481961
0.737	0.00570017
0.738	0.00460597
0.738	0.00470355
0.739	0.00448739
0.74	0.00293354
0.741	0.00297382
0.742	0.0013505
0.743	0.000952749
0.743	0.00198231
0.744	0.00127333
0.745	0.00189514
0.746	0.00414924
0.747	0.00243672
0.748	0.00383543
0.748	0.003012
0.749	0.0024666
0.75	0.00228526
0.751	0.00226629
0.752	0.00283494
0.753	0.00357895
0.753	0.00394769
0.754	0.00271654
0.755	0.00266634
0.756	0.00436584
0.757	0.00390017
0.758	0.00219755
0.758	0.00263916
0.759	0.00383556
0.76	0.00319812
0.761	0.00296364
0.762	0.000603245
0.763	0.00238702
0.763	0.00348477
0.764	0.00467666
0.765	0.00422758
0.766	0.0063139
0.767	0.00410557
0.768	0.00485057
0.768	0.00314079
0.769	0.00336475
0.77	0.0028654
0.771	0.00402032
0.772	0.00347039
0.773	0.00226699
0.773	0.00151602
0.774	0.00252724
0.775	0.00278872
0.776	0.00457806
0.777	0.00378395
0.778	0.00353835
0.778	0.00432767
0.779	0.00692055
0.78	0.0058963
0.781	0.00565073
0.782	0.00800941
0.783	0.0105651
0.783	0.00855782
0.784	0.00933936
0.785	0.00782979
0.786	0.0102655
0.787	0.010158
0.788	0.010931
0.788	0.0110224
0.789	0.0120619
0.79	0.0133506
0.791	0.0153217
0.792	0.015502
0.793	0.0174353
0.793	0.0179842
0.794	0.0179144
0.795	0.0164798
0.796	0.0166385
0.797	0.0149729
0.797	0.0160848
0.798	0.0166762
0.799	0.0170676
0.8	0.0162096
0.801	0.0180437
0.802	0.0194999
0.802	0.017955
0.803	0.0157323
0.804	0.0169129
0.805	0.0160797
0.806	0.0165212
0.807	0.0153091
0.807	0.0137367
0.808	0.014367
0.809	0.0138834
0.81	0.0146658
0.811	0.0144394
0.812	0.0138
0.812	0.0123722
0.813	0.0110556
0.814	0.0103118
0.815	0.0107726
0.816	0.0114868
0.817	0.0112561
0.817	0.0118359
0.818	0.011108
0.819	0.00938631
0.82	0.00851076
0.821	0.00832721
0.822	0.00519044
0.822	0.00416398
0.823	0.00532892
0.824	0.00794244
0.825	0.00703637
0.826	0.00750431
0.827	0.00655368
0.827	0.0080297
0.828	0.00926515
0.829	0.00885696
0.83	0.00814969
0.831	0.00696825
0.832	0.00723324
0.832	0.00815943
0.833	0.00764816
0.834	0.00942214
0.835	0.0089819
0.836	0.00875188
0.837	0.00805587
0.837	0.00833017
0.838	0.00519323
0.839	0.00469119
0.84	0.00621053
0.841	0.00653833
0.842	0.00640045
0.842	0.00710876
0.843	0.00566832
0.844	0.00491446
0.845	0.00379159
0.846	0.00254988
0.847	0.000761306
0.847	-1.72904e-05
0.848	-0.00297753
0.849	-0.00532751
0.85	-0.00638807
0.851	-0.00510352
0.852	-0.00450723
0.852	-0.00673465
0.853	-0.00861253
0.854	-0.00824845
0.855	-0.0116483
0.856	-0.011551
0.857	-0.0120653
0.857	-0.012338
0.858	-0.0130037
0.859	-0.0112989
0.86	-0.0120795
0.861	-0.0128839
0.862	-0.0128717
0.862	-0.0144765
0.863	-0.0152916
0.864	-0.0143126
0.865	-0.0152735
0.866	-0.0155074
0.867	-0.0146662
0.867	-0.0137285
0.868	-0.0125901
0.869	-0.0127381
0.87	-0.0131245
0.871	-0.0121408
0.872	-0.0145755
0.872	-0.0177179
0.873	-0.016521
0.874	-0.0151315
0.875	-0.0154541
0.876	-0.0124697
0.877	-0.0140139
0.877	-0.0144191
0.878	-0.0146036
0.879	-0.0148928
0.88	-0.016623
0.881	-0.0172672
0.881	-0.0176472
0.882	-0.0192026
0.883	-0.0188446
0.884	-0.0186938
0.885	-0.0182747
0.886	-0.0157213
0.886	-0.015362
0.887	-0.0158216
0.888	-0.0161357
0.889	-0.0160289
0.89	-0.0157598
0.891	-0.0159934
0.891	-0.0175792
0.892	-0.0168289
0.893	-0.0151128
0.894	-0.0152209
0.895	-0.0162445
0.896	-0.0166288
0.896	-0.0174589
0.897	-0.0165837
0.898	-0.0169794
0.899	-0.0183732
0.9	-0.0187671
0.901	-0.0179438
0.901	-0.0167165
0.902	-0.0162223
0.903	-0.0149784
0.904	-0.014846
0.905	-0.0148593
0.906	-0.0158159
0.906	-0.0180462
0.907	-0.0188248
0.908	-0.0175379
0.909	-0.0167093
0.91	-0.0163731
0.911	-0.0156217
0.911	-0.0143453
0.912	-0.0123388
0.913	-0.0131346
0.914	-0.0150009
0.915	-0.016253
0.916	-0.0162085
0.916	-0.0158163
0.917	-0.0157545
0.918	-0.0161594
0.919	-0.0157952
0.92	-0.0145181
0.921	-0.013161
0.921	-0.0132906
0.922	-0.014933
0.923	-0.0157998
0.924	-0.0163602
0.925	-0.0156107
0.926	-0.0152903
0.926	-0.0144984
0.927	-0.0133612
0.928	-0.0127041
0.929	-0.0121188
0.93	-0.0119653
0.931	-0.0123372
0.931	-0.011658
0.932	-0.0107255
0.933	-0.0115939
0.934	-0.00953334
0.935	-0.00529603
0.936	-0.00336913
0.936	-0.00168976
0.937	-0.00112237
0.938	-0.000643136
0.939	0.00124346
0.94	0.00246631
0.941	0.00192017
0.941	0.00167536
0.942	0.00296571
0.943	0.00395453
0.944	0.00461211
0.945	0.00572817
0.946	0.00608938
0.946	0.00564437
0.947	0.00532182
0.948	0.00488629
0.949	0.00415434
0.95	0.0029091
0.951	0.00242806
0.951	0.00286312
0.952	0.00250329
0.953	0.00257308
0.954	0.00301749
0.955	0.00174558
0.956	-0.000432274
0.956	-0.000231123
0.957	-0.0011165
0.958	-0.00281319
0.959	-0.00279922
0.96	-0.00303718
0.96	-0.00309072
0.961	-0.00192811
0.962	-0.000597371
0.963	-0.000523439
0.964	-0.000207551
0.965	0.000199761
0.965	0.00105054
0.966	0.00170576
0.967	0.00195796
0.968	0.00283395
0.969	0.00432816
0.97	0.00535521
0.97	0.00649721
0.971	0.00710551
0.972	0.00792607
0.973	0.00873187
0.974	0.00869669
0.975	0.0089746
0.975	0.0104749
0.976	0.0119792
0.977	0.012505
0.978	0.0134214
0.979	0.0145783
0.98	0.0142754
0.98	0.0135853
0.981	0.0138096
0.982	0.0146394
0.983	0.0139505
0.984	0.0136552
0.985	0.0136011
0.985	0.0135855
0.986	0.0127867
0.987	0.0123293
0.988	0.0133732
0.989	0.0135326
0.99	0.0134416
0.99	0.0137339
0.991	0.0131276
0.992	0.0130084
0.993	0.0123078
0.994	0.0114158
0.995	0.0115453
0.995	0.0111227
0.996	0.0106269
0.997	0.0102129
0.998	0.00905784
0.999	0.00826136
1	0.0090858
1	0.0102956
1.001	0.0109988
1.002	0.0106372
1.003	0.0083651
1.004	0.00766159
1.005	0.0091791
1.005	0.0101116
1.006	0.010219
1.007	0.00974573
1.008	0.0101004
1.009	0.00951968
1.01	0.00864688
1.01	0.00860849
1.011	0.0092079
1.012	0.0104574
1.013	0.0118165
1.014	0.0117289
1.015	0.0111176
1.015	0.0112154
1.016	0.0125573
1.017	0.0138105
1.018	0.0143359
1.019	0.0149013
1.02	0.0139861
1.02	0.0117823
1.021	0.0103013
1.022	0.0100509
1.023	0.0106446
1.024	0.0124464
1.025	0.0138827
1.025	0.0135268
1.026	0.0139383
1.027	0.0151775
1.028	0.0160041
1.029	0.0152462
1.03	0.0142856
1.03	0.0154791
1.031	0.0149771
1.032	0.0132758
1.033	0.0131211
1.034	0.0131782
1.035	0.0129725
1.035	0.0132531
1.036	0.0133863
1.037	0.0114975
1.038	0.00864901
1.039	0.00678932
1.04	0.00665388
1.04	0.00761869
1.041	0.00876988
1.042	0.00896132
1.043	0.00914359
1.044	0.00955537
1.044	0.00936515
1.045	0.00854869
1.046	0.00787208
1.047	0.00744917
1.048	0.00653471
1.049	0.00642974
1.049	0.00740809
1.05	0.00907679
1.051	0.00892319
1.052	0.0096971
1.053	0.0111408
1.054	0.0115982
1.054	0.0107603
1.055	0.01114
1.056	0.0122738
1.057	0.0124012
1.058	0.0131672
1.059	0.0165493
1.059	0.0188773
1.06	0.0187151
1.061	0.0185494
1.062	0.0176078
1.063	0.0190661
1.064	0.020564
1.064	0.0192503
1.065	0.018497
1.066	0.0178685
1.067	0.0177451
1.068	0.0170995
1.069	0.0177098
1.069	0.0171092
1.07	0.0157205
1.071	0.0139398
1.072	0.0128391
1.073	0.0127113
1.074	0.0117022
1.074	0.00991904
1.075	0.00891212
1.076	0.00869258
1.077	0.00821108
1.078	0.00729362
1.079	0.00680447
1.079	0.00482078
1.08	0.00366448
1.081	0.00443327
1.082	0.00476345
1.083	0.00571157
1.084	0.00454322
1.084	0.00148951
1.085	0.00234046
1.086	0.00364422
1.087	0.00400685
1.088	0.00406078
1.089	0.00424789
1.089	0.00349076
1.09	0.00306337
1.091	0.00314059
1.092	0.00314133
1.093	0.00392011
1.094	0.00389692
1.094	0.00416153
1.095	0.0049332
1.096	0.00383771
1.097	0.00320566
1.098	0.00303704
1.099	0.00246825
1.099	0.00262461
1.1	0.00245134
1.101	0.00125543
1.102	-0.000174459
1.103	-0.000142765
1.104	0.00117071
1.104	0.00269818
1.105	0.00390384
1.106	0.00257965
1.107	0.00343501
1.108	0.00454353
1.109	0.00476115
1.109	0.00443921
1.11	0.00450544
1.111	0.00522018
1.112	0.00464173
1.113	0.00411167
1.114	0.0038919
1.114	0.00350437
1.115	0.00358375
1.116	0.00297174
1.117	0.00394094
1.118	0.00385668
1.119	0.00409499
1.119	0.00403741
1.12	0.00297153
1.121	0.00311858
1.122	0.00421665
1.123	0.0054657
1.123	0.00488683
1.124	0.00410135
1.125	0.00146176
1.126	0.00174041
1.127	0.00329456
1.128	0.00266337
1.128	0.00137174
1.129	0.000690784
1.13	0.000633111
1.131	-0.000567773
1.132	-0.00149125
1.133	-0.000337511
1.133	5.07109e-05
1.134	0.000837314
1.135	0.000663795
1.136	0.000913017
1.137	0.000646788
1.138	0.000525536
1.138	0.000766599
1.139	-0.000126818
1.14	0.000126676
1.141	0.000485486
1.142	0.00136069
1.143	0.000496895
1.143	-0.000644273
1.144	-0.00144164
1.145	-0.00187709
1.146	-0.00115664
1.147	-0.00101483
1.148	-0.00186133
1.148	-0.00347933
1.149	-0.00275537
1.15	-0.00144149
1.151	-0.00176742
1.152	-0.0013263
1.153	-0.000143504
1.153	0.000537899
1.154	0.0013607
1.155	0.00209957
1.156	0.000865525
1.157	-0.00141476
1.158	-0.00126321
1.158	-6.76682e-05
1.159	0.00146986
1.16	0.000845206
1.161	0.000712398
1.162	0.0013451
1.163	0.00129316
1.163	0.00249683
1.164	0.0044787
1.165	0.00469888
1.166	0.00451368
1.167	0.00438661
1.168	0.00395649
1.168	0.00171297
1.169	0.00160099
1.17	0.000873951
1.171	4.29677e-05
1.172	-0.00122697
1.173	-0.000564478
1.173	-0.00379594
1.174	-0.00594289
1.175	-0.00625034
1.176	-0.00858726
1.177	-0.00819123
1.178	-0.00578918
1.178	-0.00676215
1.179	-0.0071154
1.18	-0.00992528
1.181	-0.00935699
1.182	-0.0104713
1.183	-0.0114318
1.183	-0.0142027
1.184	-0.0140729
1.185	-0.0155149
1.186	-0.0148845
1.187	-0.0168264
1.188	-0.0164879
1.188	-0.0181159
1.189	-0.0170958
1.19	-0.01909
1.191	-0.0195779
1.192	-0.0208287
1.193	-0.0184987
1.193	-0.0188754
1.194	-0.0160548
1.195	-0.0158729
1.196	-0.0154503
1.197	-0.0155208
1.198	-0.0166526
1.198	-0.0182142
1.199	-0.0177548
1.2	-0.0196751
1.201	-0.0181645
1.202	-0.0191618
1.203	-0.0189452
1.203	-0.0192135
1.204	-0.0201089
1.205	-0.0210953
1.206	-0.0211776
1.207	-0.0231154
1.207	-0.0208485
1.208	-0.0218173
1.209	-0.0224904
1.21	-0.0225915
1.211	-0.0212399
1.212	-0.021791
1.212	-0.0201631
1.213	-0.0224003
1.214	-0.0224011
1.215	-0.0217851
1.216	-0.0210848
1.217	-0.0215911
1.217	-0.0201313
1.218	-0.0175364
1.219	-0.0169109
1.22	-0.016382
1.221	-0.0154755
1.222	-0.0155709
1.222	-0.0135411
1.223	-0.0132296
1.224	-0.0130945
1.225	-0.0129241
1.226	-0.0142562
1.227	-0.013427
1.227	-0.0129639
1.228	-0.0127038
1.229	-0.0121388
1.23	-0.00977912
1.231	-0.00837769
1.232	-0.00722872
1.232	-0.00592829
1.233	-0.00743968
1.234	-0.00799222
1.235	-0.00795978
1.236	-0.0102835
1.237	-0.0106491
1.237	-0.00987443
1.238	-0.0103942
1.239	-0.0113027
1.24	-0.0100875
1.241	-0.00921087
1.242	-0.00887586
1.242	-0.00857463
1.243	-0.0094463
1.244	-0.010711
1.245	-0.0107641
1.246	-0.0095863
1.247	-0.00918364
1.247	-0.0118677
1.248	-0.0100137
1.249	-0.0109582
1.25	-0.0110993
1.251	-0.0123948
1.252	-0.0145799
1.252	-0.0158623
1.253	-0.0180358
1.254	-0.0165355
1.255	-0.0161747
1.256	-0.0180719
1.257	-0.018343
1.257	-0.0187093
1.258	-0.0202232
1.259	-0.0204755
1.26	-0.0216154
1.261	-0.0233839
1.262	-0.0252292
1.262	-0.0262422
1.263	-0.0279057
1.264	-0.0268702
1.265	-0.0241184
1.266	-0.0235666
1.267	-0.0233289
1.267	-0.0220789
1.268	-0.0207237
1.269	-0.022418
1.27	-0.0224141
1.271	-0.0214562
1.272	-0.020408
1.272	-0.0187651
1.273	-0.0172604
1.274	-0.0153318
1.275	-0.0150065
1.276	-0.0145294
1.277	-0.014096
1.277	-0.012502
1.278	-0.0119598
1.279	-0.0100939
1.28	-0.0107462
1.281	-0.00981825
1.282	-0.00865187
1.282	-0.00615037
1.283	-0.00386581
1.284	-0.00428867
1.285	-0.00619344
1.286	-0.00773267
1.286	-0.00838817
1.287	-0.00766604
1.288	-0.00748356
1.289	-0.00688305
1.29	-0.00521083
1.291	-0.00570417
1.291	-0.00743251
1.292	-0.00681095
1.293	-0.00650847
1.294	-0.00635462
1.295	-0.00581042
1.296	-0.005783
1.296	-0.00427868
1.297	-0.00212768
1.298	-0.00180307
1.299	-0.0018655
1.3	-0.00195842
1.301	-0.00130232
1.301	-0.00207988
1.302	-0.00279329
1.303	-0.00446849
1.304	-0.0054643
1.305	-0.00246684
1.306	-0.000262833
1.306	0.000821765
1.307	0.00308609
1.308	0.00381656
1.309	0.00445283
1.31	0.00394805
1.311	0.00492216
1.311	0.00544366
1.312	0.00708006
1.313	0.00689811
1.314	0.0073071
1.315	0.00767033
1.316	0.00850117
1.316	0.0093456
1.317	0.00921842
1.318	0.010104
1.319	0.0117235
1.32	0.012893
1.321	0.0140611
1.321	0.0168163
1.322	0.0201703
1.323	0.0214872
1.324	0.0223834
1.325	0.023397
1.326	0.0235019
1.326	0.0243933
1.327	0.0243713
1.328	0.0235234
1.329	0.0234117
1.33	0.0231783
1.331	0.0240423
1.331	0.0225975
1.332	0.024193
1.333	0.0253354
1.334	0.0259707
1.335	0.0267013
1.336	0.0271082
1.336	0.026701
1.337	0.0268266
1.338	0.0267889
1.339	0.0260381
1.34	0.0252598
1.341	0.0248985
1.341	0.0234372
1.342	0.022326
1.343	0.0221
1.344	0.0217381
1.345	0.020767
1.346	0.0211618
1.346	0.020882
1.347	0.0193761
1.348	0.0185457
1.349	0.0186472
1.35	0.0191034
1.351	0.0196733
1.351	0.0202419
1.352	0.0205189
1.353	0.0196481
1.354	0.0188473
1.355	0.0176836
1.356	0.0163689
1.356	0.015213
1.357	0.0136784
1.358	0.0121633
1.359	0.011858
1.36	0.012002
1.361	0.0121955
1.361	0.0118254
1.362	0.010585
1.363	0.00889321
1.364	0.00750841
1.365	0.00678025
1.366	0.00801412
1.366	0.00803608
1.367	0.00888954
1.368	0.00971968
1.369	0.0109944
1.37	0.0115437
1.37	0.0109094
1.371	0.00980127
1.372	0.0079613
1.373	0.00655152
1.374	0.00628855
1.375	0.00616417
1.375	0.00683424
1.376	0.00698426
1.377	0.00758899
1.378	0.00902702
1.379	0.00878717
1.38	0.00825019
1.38	0.00815905
1.381	0.00679274
1.382	0.00647427
1.383	0.00841209
1.384	0.00941001
1.385	0.00936625
1.385	0.010227
1.386	0.0104727
1.387	0.00843781
1.388	0.00568028
1.389	0.00384386
1.39	0.00284791
1.39	0.00172293
1.391	0.000851391
1.392	0.00101188
1.393	0.00200019
1.394	0.00318927
1.395	0.00382603
1.395	0.00447846
1.396	0.00428702
1.397	0.00491373
1.398	0.00610298
1.399	0.00595986
1.4	0.00703872
1.4	0.00764524
1.401	0.006453
1.402	0.00572173
1.403	0.00473077
1.404	0.00383339
1.405	0.00370864
1.405	0.00258454
1.406	0.00137042
1.407	0.000952401
1.408	0.00200084
1.409	0.00323353
1.41	0.00268338
1.41	0.001608
1.411	0.0020471
1.412	0.00257122
1.413	0.00242023
1.414	0.00285037
1.415	0.00258304
1.415	0.00120375
1.416	-0.000129378
1.417	-0.000206392
1.418	-0.00046209
1.419	-0.00159689
1.42	-0.00182028
1.42	-0.00199894
1.421	-0.00217512
1.422	-0.00125097
1.423	-0.000541259
1.424	0.000280202
1.425	0.000700077
1.425	0.0014173
1.426	0.00329101
1.427	0.0040757
1.428	0.00397182
1.429	0.00474727
1.43	0.00540503
1.43	0.00636863
1.431	0.00877883
1.432	0.0090202
1.433	0.00802318
1.434	0.00878506
1.435	0.0088308
1.435	0.00947993
1.436	0.0113136
1.437	0.012388
1.438	0.0118808
1.439	0.0116608
1.44	0.011551
1.44	0.0115128
1.441	0.0122475
1.442	0.012282
1.443	0.01094
1.444	0.0100363
1.445	0.00971311
1.445	0.00916916
1.446	0.0080343
1.447	0.00574645
1.448	0.0032824
1.449	0.00115507
1.449	-0.00320128
1.45	-0.00723027
1.451	-0.00908533
1.452	-0.0113183
1.453	-0.012768
1.454	-0.0138881
1.454	-0.016243
1.455	-0.0183379
1.456	-0.0214102
1.457	-0.0242411
1.458	-0.0267577
1.459	-0.028304
1.459	-0.0305854
1.46	-0.0330015
1.461	-0.0349344
1.462	-0.0384665
1.463	-0.0406677
1.464	-0.0411829
1.464	-0.041475
1.465	-0.0427025
1.466	-0.0447668
1.467	-0.0468852
1.468	-0.0479788
1.469	-0.047217
1.469	-0.0459156
1.47	-0.043269
1.471	-0.0418783
1.472	-0.0418596
1.473	-0.0414655
1.474	-0.0410737
1.474	-0.0411786
1.475	-0.0410284
1.476	-0.0411581
1.477	-0.040272
1.478	-0.0393868
1.479	-0.0386505
1.479	-0.0391296
1.48	-0.0389797
1.481	-0.0377363
1.482	-0.0372769
1.483	-0.0361887
1.484	-0.0352944
1.484	-0.0362085
1.485	-0.0367827
1.486	-0.0359128
1.487	-0.0356186
1.488	-0.0345449
1.489	-0.0340064
1.489	-0.0339486
1.49	-0.034292
1.491	-0.036168
1.492	-0.0361726
1.493	-0.0364976
1.494	-0.0362428
1.494	-0.0360712
1.495	-0.0361561
1.496	-0.0352957
1.497	-0.0351915
1.498	-0.0337959
1.499	-0.0329147
1.499	-0.0331029
1.5	-0.0328921
1.501	-0.0323053
1.502	-0.0312587
1.503	-0.03071
1.504	-0.0300432
1.504	-0.029921
1.505	-0.0285593
1.506	-0.0275904
1.507	-0.0271292
1.508	-0.0266848
1.509	-0.0270546
1.509	-0.0269953
1.51	-0.0279762
1.511	-0.0287712
1.512	-0.0283528
1.513	-0.0271689
1.514	-0.0261107
1.514	-0.0269323
1.515	-0.0256171
1.516	-0.0228157
1.517	-0.0216922
1.518	-0.0208159
1.519	-0.0214608
1.519	-0.0220349
1.52	-0.0219414
1.521	-0.0211536
1.522	-0.0217554
1.523	-0.0234416
1.524	-0.024369
1.524	-0.024757
1.525	-0.0249096
1.526	-0.0257211
1.527	-0.0260728
1.528	-0.0266749
1.529	-0.0253556
1.529	-0.0248889
1.53	-0.024256
1.531	-0.0232345
1.532	-0.0221868
1.533	-0.0223852
1.533	-0.0229751
1.534	-0.0234494
1.535	-0.0230832
1.536	-0.0263062
1.537	-0.0278413
1.538	-0.0292204
1.538	-0.0281451
1.539	-0.0280778
1.54	-0.0269603
1.541	-0.0273047
1.542	-0.0258217
1.543	-0.0240675
1.543	-0.0234523
1.544	-0.0226293
1.545	-0.023313
1.546	-0.0226893
1.547	-0.0220568
1.548	-0.0223989
1.548	-0.0222184
1.549	-0.0219967
1.55	-0.020856
1.551	-0.0211753
1.552	-0.0221387
1.553	-0.0221396
1.553	-0.0203747
1.554	-0.0206728
1.555	-0.0201311
1.556	-0.0186553
1.557	-0.0161316
1.558	-0.0149543
1.558	-0.0136858
1.559	-0.0132221
1.56	-0.0122745
1.561	-0.0127319
1.562	-0.0103458
1.563	-0.00993875
1.563	-0.011183
1.564	-0.012023
1.565	-0.0130275
1.566	-0.0130523
1.567	-0.0152237
1.568	-0.0154384
1.568	-0.014763
1.569	-0.0160441
1.57	-0.018144
1.571	-0.0208573
1.572	-0.0203233
1.573	-0.0195253
1.573	-0.0194097
1.574	-0.0203176
1.575	-0.0205041
1.576	-0.0210352
1.577	-0.0231964
1.578	-0.0249628
1.578	-0.026554
1.579	-0.0277202
1.58	-0.0288057
1.581	-0.0285614
1.582	-0.0292951
1.583	-0.030654
1.583	-0.0314094
1.584	-0.0304318
1.585	-0.0296789
1.586	-0.0283715
1.587	-0.0279398
1.588	-0.0281259
1.588	-0.028901
1.589	-0.0293184
1.59	-0.0278079
1.591	-0.0265266
1.592	-0.0256417
1.593	-0.0262099
1.593	-0.0262523
1.594	-0.0259654
1.595	-0.0250736
1.596	-0.022633
1.597	-0.0223605
1.598	-0.0203175
1.598	-0.020842
1.599	-0.0211689
1.6	-0.0211602
1.601	-0.0217978
1.602	-0.0236071
1.603	-0.0246508
1.603	-0.02614
1.604	-0.0267186
1.605	-0.0277811
1.606	-0.0276761
1.607	-0.0282814
1.608	-0.0285959
1.608	-0.026249
1.609	-0.0248941
1.61	-0.0242952
1.611	-0.0256168
1.612	-0.0259244
1.612	-0.0241918
1.613	-0.0247614
1.614	-0.0257388
1.615	-0.0268613
1.616	-0.027369
1.617	-0.0298883
1.617	-0.0294453
1.618	-0.0303298
1.619	-0.0295273
1.62	-0.0313371
1.621	-0.0313038
1.622	-0.0309472
1.622	-0.0300919
1.623	-0.0286321
1.624	-0.0272547
1.625	-0.028076
1.626	-0.0275407
1.627	-0.026858
1.627	-0.0278859
1.628	-0.0272507
1.629	-0.0283855
1.63	-0.0292967
1.631	-0.0301032
1.632	-0.0297104
1.632	-0.0304545
1.633	-0.0315682
1.634	-0.0318304
1.635	-0.0308398
1.636	-0.0316159
1.637	-0.0321058
1.637	-0.03013
1.638	-0.0302053
1.639	-0.0307325
1.64	-0.0302294
1.641	-0.0290451
1.642	-0.0296329
1.642	-0.0305231
1.643	-0.0310567
1.644	-0.0303558
1.645	-0.031267
1.646	-0.0292048
1.647	-0.0263112
1.647	-0.0215525
1.648	-0.0163867
1.649	-0.0113648
1.65	-0.00562464
1.651	0.00126028
1.652	0.00723046
1.652	0.0140827
1.653	0.0213228
1.654	0.0284511
1.655	0.0372055
1.656	0.0439647
1.657	0.0531148
1.657	0.060871
1.658	0.0681742
1.659	0.0767249
1.66	0.0858142
1.661	0.0946969
[truncated: 27,029 more rows]

## Sheet: Supplementary Fig.7
								Supplementary Fig.7
								PTH
								log[Agonist], M	wt			174			178			180			191
								-13	-0.315457	0.197161	0.157729	0.157729	0.236593	0.630915	1.61672	1.53785	1.97161	2.01104	2.12934	2.72082	1.89274	1.77445	1.18297
								-6	87.5789	96.53	115.911	134.306	133.754	109.759	163.269	153.332	133.281	207.886	202.129	197.299	292.015	271.668	286.08
								-7	116.266	99.9606	104.101	162.638	150.079	170.13	142.942	169.499	171.293	167.449	189.215	206.822	261.12	244.815	291.778
								-8	149.724	129.87	109.681	191.857	157.394	163.072	183.084	192.133	147.121	203.431	232.492	169.105	243.632	260.883	223.364
								-9	94.2429	102.642	128.45	121.865	127.583	111.968	161.81	167.449	175.473	200.414	185.134	206.151	170.781	189.846	202.918
								-10	53.5292	68.9472	48.9945	43.7106	37.6774	29.5938	55.3825	64.2547	57.3147	81.4274	74.7043	61.2579	52.4645	55.3825	33.7737
								-11	7.66956	10.0749	8.49763	4.02208	3.39117	3.23344	9.36514	14.2942	12.8352	11.8888	12.4014	14.2153	4.81073	7.98502	6.68375
								-12	-0.236593	0.118297	0	0.0788644	0.473186	0	0.828076	0.788644	0.90694	1.61672	0.985804	0.55205	0.591483	0.512618	0.118297
								log[Agonist], M	wt			244			285			360			363
								-13	-0.315457	0.197161	0.157729	0.276025	0.828076	0.670347	0.670347	0.118297	0.197161	0.591483	1.53785	1.53785	0.946372	1.45899	1.30126
								-6	87.5789	96.53	115.911	176.617	188.387	187.599	164.846	171.491	155.54	172.397	168.277	160.312	164.215	151.774	136.002
								-7	116.266	99.9606	104.101	146.017	180.678	206.782	153.884	178.036	194.184	176.814	201.597	197.575	119.815	179.338	142.192
								-8	149.724	129.87	109.681	168.908	203.076	175.591	189.688	197.141	176.262	198.6	182.926	161.455	156.487	178.431	159.996
								-9	94.2429	102.642	128.45	146.017	167.922	166.976	145.584	177.524	180.599	174.961	145.938	156.841	121.037	141.719	136.08
								-10	53.5292	68.9472	48.9945	51.9125	59.6412	32.2752	62.9535	73.955	58.4582	69.6175	66.0292	44.1838	61.8888	62.0465	43.7894
								-11	7.66956	10.0749	8.49763	5.65852	6.44716	5.1459	8.77366	7.94558	8.4582	6.17114	5.81625	8.06388	4.90931	5.97397	8.5765
								-12	-0.236593	0.118297	0	0	0.118297	-0.315457	0.512618	0.35489	0.118297	0.55205	0.985804	0.749211	0.55205	0.473186	0.0788644
								log[Agonist], M	wt			424			436			440
								-13	-0.864649	0.532092	0.332557	2.3279	6.25208	5.25441	1.66279	1.33023	0.864649	2.72697	2.26139	3.19255
								-6	101.929	109.711	88.3605	197.705	206.884	196.974	140.007	155.038	134.919	211.074	222.647	206.019
								-7	79.847	62.4875	86.0991	166.478	175.258	198.77	206.751	191.653	201.097	263.818	337.512	315.597
								-8	98.2707	96.6744	109.977	141.536	132.192	157.433	244.43	226.904	228.766	275.058	299.169	263.618
								-9	54.9385	65.8131	79.581	43.4985	43.6315	43.1659	247.251	243.632	237.978	227.303	283.106	242.634
								-10	28.6664	29.1985	26.272	4.85534	3.65813	6.18557	88.294	72.9963	70.3359	84.7024	103.193	102.328
								-11	-0.399069	0.46558	1.52976	0.864649	3.12604	2.52744	11.706	10.5753	14.3665	7.5158	10.5753	9.57765
								-12	-0.798138	0.0665115	-1.33023	1.92883	0	3.52511	1.7293	2.19488	0.665115	3.05953	2.52744	2.26139
								log[Agonist], M	wt			430
								-13	-0.029036	0.7259	0.667828	1.88734	2.00348	1.24855
								-6	129.413	142.596	171.138	254.675	267.857	232.753
								-7	171.661	147.648	153.746	241.986	224.971	280.488
								-8	220.935	191.696	161.963	262.166	261.237	219.832
								-9	139.228	151.597	189.605	205.197	193.902	164.576
								-10	79.2683	101.974	72.59	77.2938	66.3763	46.6899
								-11	11.7305	15.2729	12.9501	7.72358	4.73287	5.72009
								-12	0.087108	0.609756	0.43554	0.842044	0.958188	0.029036

## Sheet: Supplementary Fig.8
Supplementary Fig.8
ABL
log[Agonist], M	wt			174			178			180			191
-13	-0.36776	0.214527	0.163449	0.173664	1.25651	0.286035	2.33936	2.46195	3.14639	1.0522	1.68557	1.39953	1.5119	1.12371	1.69578
-6	96.3479	109.306	94.2078	95.4745	104.96	83.8237	181.326	173.843	183.859	140.3	151.129	138.431	205.327	213.178	214.491
-7	89.524	107.151	123.026	101.159	101.757	106.661	130.345	172.786	177.26	120.288	138.584	140.801	191.199	151.558	187.511
-8	138.155	155.71	159.582	139.662	159.705	149.826	210.144	205.419	204.045	161.212	156.451	160.502	140.76	128.838	129.543
-9	100.751	127.168	136.454	123.588	106.477	103.928	154.459	161.983	188.696	143.202	134.35	139.754	41.3679	50.899	36.5819
-10	100.26	114.338	111.14	87.6239	82.8787	67.014	114.93	97.2367	124.236	91.3372	81.091	74.8034	3.10553	5.04648	5.22015
-11	41.9501	46.7668	48.1152	18.4135	14.4601	15.6553	22.3925	36.9905	23.5366	19.2206	15.0015	14.8687	0.582286	0.490346	0.592502
-12	5.9148	7.15088	6.42558	2.60496	3.43242	2.04311	1.95117	2.60496	2.48238	0.919399	1.75707	0.582286	-0.153233	0.163449	0.194095
log[Agonist], M	wt			244			285			360			363
-13	-0.36776	0.214527	0.163449	1.74686	2.37001	2.31893	0.64358	-0.173664	-0.561855	1.0522	1.07263	1.61406	0.745735	1.12371	0.684442
-6	96.3479	109.306	94.2078	185.489	200.123	185.519	167.019	187.174	159.363	147.814	150.01	146.174	134.094	129.921	124.379
-7	89.524	107.151	123.026	135.892	154.04	191.118	151.772	137.036	138.937	121.233	147.834	136.434	108.137	130.887	128.859
-8	138.155	155.71	159.582	133.216	106.426	111.089	141.501	145.464	114.899	145.025	164.383	132.608	158.203	180.493	158.193
-9	100.751	127.168	136.454	40.6119	28.8181	34.5337	54.2752	71.2024	68.3165	158.923	151.466	153.713	134.784	154.367	170.702
-10	100.26	114.338	111.14	3.53458	-2.02268	2.76841	6.4358	5.80243	6.61968	70.0327	61.467	67.3409	103.197	98.3451	98.6209
-11	41.9501	46.7668	48.1152	0.480131	0.255389	1.03177	0.0306466	-0.122587	0.132802	8.41761	9.20421	7.68209	23.0974	25.0179	17.8823
-12	5.9148	7.15088	6.42558	0.265604	-2.32914	-0.0715088	-2.74798	-0.122587	-0.500562	1.50169	0.388191	1.01134	1.44039	1.94095	1.66513
log[Agonist], M	wt			424			436			440			wt			430
-13	0.335359	0.2096	-0.544959	2.7248	2.17984	4.31775	1.55104	2.97632	2.17984	1.84448	2.01216	2.43136	-0.087108	0.14518	0.551684	1.36469	1.59698	1.01626
-6	115.615	117.627	66.7575	137.979	129.721	210.459	232.53	210.794	134.332	206.686	218.088	373.066	108.13	145.557	103.6	232.143	253.252	235.918
-7	98.7634	101.865	80.1719	86.0826	123.245	144.142	261.224	267.722	327.059	199.245	268.267	285.035	133.624	166.289	143.525	209.292	231.098	215.36
-8	92.4544	127.583	115.322	101.027	84.4477	193.041	347.411	366.024	226.41	253.113	254.202	379.669	199.245	211.992	143.293	195.238	218.438	156.882
-9	143.555	126.745	111.926	36.5961	59.17	87.2144	239.09	237.833	237.078	242.528	221.715	330.685	113.589	135.482	101.22	116.144	91.6376	84.3786
-10	93.9216	94.7181	86.1245	6.20415	4.77887	15.175	175.246	171.683	125.529	88.7655	93.8797	151.666	40.8537	45.9059	33.5947	13.3275	8.39141	4.84901
-11	56.7805	44.0578	37.0153	-0.461119	-1.048	2.80864	28.5056	13.2048	17.271	11.528	9.18047	21.2953	5.31359	6.82346	4.09408	3.10685	1.53891	3.16492
-12	5.32383	3.94047	1.71872	-1.00608	-1.00608	1.59296	5.61727	4.35967	4.02431	2.9344	0.670719	3.14399	0.203252	0.261324	-0.551684	3.16492	4.38444	3.223
log[Agonist], M	wt			430
-13	-0.087108	0.14518	0.551684	1.36469	1.59698	1.01626
-6	108.13	145.557	103.6	232.143	253.252	235.918
-7	133.624	166.289	143.525	209.292	231.098	215.36
-8	199.245	211.992	143.293	195.238	218.438	156.882
-9	113.589	135.482	101.22	116.144	91.6376	84.3786
-10	40.8537	45.9059	33.5947	13.3275	8.39141	4.84901
-11	5.31359	6.82346	4.09408	3.10685	1.53891	3.16492
-12	0.203252	0.261324	-0.551684	3.16492	4.38444	3.223

[truncated: 5 more sheets: Supplementary Fig.9, Supplementary Fig.10, Supplementary Fig.12, Supplementary Table.4-6, Source data Figure.1]
